# Supplementary material for: Genetic screens reveal novel major and minor players in magnesium homeostasis of Staphylococcus aureus
Source: PLoS Genet. 2019 Aug 15;15(8):e1008336. doi: 10.1371/journal.pgen.1008336 (PMC6711546; doi:10.1371/journal.pgen.1008336)
Supplement: S1 Table — (XLSX) [file pgen.1008336.s001.xlsx]

## Sheet: Sheet1
Bacterial strain	Description	Labname (if applicable)	Reference
E.coli DH5α	Standard cloning strain		Lab strain
PR01	SA564RD ∆pyrEF		(Redder and Linder 2012)
∆cshB	PR01 ∆SA1387	PR01-09	(Redder and Linder 2012)
∆mpfA	PR01 ∆SA0657	PR01-36	(Armitano et al. 2016)
∆mpfB	PR01 ∆SA0780		This work
∆mpfB**	PR01 ∆SA0780 SA1938M252I	PR01-59A	(Armitano et al. 2016)
∆mpfA∆mpfB	PR01 ∆SA0657 ∆SA0780		This work
∆corA	PR01 ∆SA2137		This work
∆corA2	PR01 ∆SA2166	PR01-34	This work
∆mgtE	PR01 ∆SA0867		This work
∆corA ∆corA2	PR01 ∆SA2137 ∆SA2166	PR01-34∆SA2137	This work
∆corA ∆mgtE	PR01 ∆SA2137 ∆SA0867		This work
∆corA2 ∆mgtE	PR01 ∆SA2166 ∆SA0867	PR01-34∆SA0867	This work
∆corA ∆corA2 ∆mgtE	PR01 ∆SA2137 ∆SA2166 ∆SA0867		This work
∆corA ∆corA2 ∆mgtE ∆mpfA	PR01 ∆SA2137 ∆SA2166 ∆SA0867 ∆SA0657		This work
∆corA ∆corA2 ∆mgtE ∆mpfA ∆mpfB	PR01 ∆SA2137 ∆SA2166 ∆SA0867 ∆SA0657 ∆SA0780		This work
∆mpfA ∆corA2	PR01-36 ∆SA2166	PR01-46	This work
∆mpfA ∆cshB	PR01-09 ∆SA1387	PR01-30	This work
∆mpfA ∆cshB ∆corA2	PR01-30 ∆SA2166	PR01-45	This work
CorA2 A186T	PR01-34 SA2166 A186T		This work
∆cshB CorA2 A186T	PR01-35 SA2166 A186T		This work
∆cshB CorA2 T227I	PR01-35 SA2166 T227I		This work
∆cshB CorA2 S237R	PR01-35 SA2166 S237R	PR01-43	This work
∆cshB CorA2 M250I	PR01-35 SA2166 M250I	PR01-55	This work
CorA2 A186T ∆mpfA	PR01 SA2166 A186T ∆mpfA		This work
CorA2 A186T ∆cshB	PR01-09 SA2166 A186T		This work
CorA2 A186T ∆mpfA ∆cshB	PR01 SA2166 A186T ∆SA0657 ∆SA1387		This work
∆mpfA tRNACAC	PR01-36 tRNACAC (spontaneous mutant sequenced by WGS)	S0657-J2	This work
∆mpfA ∆mpfB tRNACAC	PR01-36 tRNACAC ∆SA0780	S0657-J2∆0780	This work
mpfBAUG	PR01 SA0780AUG		This work
∆mpfA mpfBAUG	PR01-36 SA0780AUG		This work
