# Supplementary material for: Genetic screens reveal novel major and minor players in magnesium homeostasis of Staphylococcus aureus
Source: PLoS Genet. 2019 Aug 15;15(8):e1008336. doi: 10.1371/journal.pgen.1008336 (PMC6711546; doi:10.1371/journal.pgen.1008336)
Supplement: S1 Appendix — (XLSX) [file pgen.1008336.s015.xlsx]

## Sheet: Fig3_Computed_results
Strain	Additionnal magnesium in medium in mM	GFP (AU)	SD
WT	0	715.917	33.2315
WT	2.5	611.583	50.0133
WT	10	645.583	47.8783
WT	40	603.917	59.3408
ΔmpfA	0	666.917	33.3067
ΔmpfA	2.5	353.583	38.5919
ΔmpfA	10	189.25	24.2487
ΔmpfA	40	N/A	N/A
ΔmgtEΔcorA2	0	N/A	N/A
ΔmgtEΔcorA2	2.5	624.917	46.7369
ΔmgtEΔcorA2	10	770.25	19.0526
ΔmgtEΔcorA2	40	651.917	55.5818
CorA2-A186T	0	406.583	22.8546
CorA2-A186T	2.5	335.917	9.07377
CorA2-A186T	10	350.917	81.3286
CorA2-A186T	40	416.917	18.1475

## Sheet: Fig3_pvalues
strain.x	strain.y	pvalue	Star
A186T_0	A186T_0	1
A186T_0	A186T_10	0.35803
A186T_0	A186T_2.5	0.0214216	*
A186T_0	A186T_40	0.574444
A186T_0	dmgtEdcorA2_40	0.00856539	*
A186T_0	WT_40	0.0183567	*
A186T_0	dmgtEdcorA2_10	3.77691e-05	**
A186T_0	dmgtEdcorA2_2.5	0.00598424	*
A186T_0	dmpfA_0	0.000693567	**
A186T_0	dmpfA_2.5	0.12616
A186T_0	WT_0	0.000376313	**
A186T_0	WT_10	0.00514265	*
A186T_0	WT_2.5	0.00926144	*
A186T_0	dmgtEdcorA2_0	0.66904
A186T_0	dmpfA_10	0.000356656	**
A186T_0	dmpfA_40	0.0726859
A186T_10	A186T_0	0.35803
A186T_10	A186T_10	1
A186T_10	A186T_2.5	0.780308
A186T_10	A186T_40	0.293297
A186T_10	dmgtEdcorA2_40	0.00859053	*
A186T_10	WT_40	0.014735	*
A186T_10	dmgtEdcorA2_10	0.00934471	*
A186T_10	dmgtEdcorA2_2.5	0.0128152	*
A186T_10	dmpfA_0	0.0118834	*
A186T_10	dmpfA_2.5	0.962454
A186T_10	WT_0	0.00826582	*
A186T_10	WT_10	0.0101522	*
A186T_10	WT_2.5	0.0141797	*
A186T_10	dmgtEdcorA2_0	0.379982
A186T_10	dmpfA_10	0.0647098
A186T_10	dmpfA_40	0.099808
A186T_2.5	A186T_0	0.0214216	*
A186T_2.5	A186T_10	0.780308
A186T_2.5	A186T_2.5	1
A186T_2.5	A186T_40	0.00660721	*
A186T_2.5	dmgtEdcorA2_40	0.00876911	*
A186T_2.5	WT_40	0.0143089	*
A186T_2.5	dmgtEdcorA2_10	7.01106e-05	**
A186T_2.5	dmgtEdcorA2_2.5	0.00691945	*
A186T_2.5	dmpfA_0	0.00192972	**
A186T_2.5	dmpfA_2.5	0.513877
A186T_2.5	WT_0	0.00139729	**
A186T_2.5	WT_10	0.00635563	*
A186T_2.5	WT_2.5	0.0090474	*
A186T_2.5	dmgtEdcorA2_0	0.30898
A186T_2.5	dmpfA_10	0.00432075	**
A186T_2.5	dmpfA_40	0.132204
A186T_40	A186T_0	0.574444
A186T_40	A186T_10	0.293297
A186T_40	A186T_2.5	0.00660721	*
A186T_40	A186T_40	1
A186T_40	dmgtEdcorA2_40	0.0117664	*
A186T_40	WT_40	0.0239681	*
A186T_40	dmgtEdcorA2_10	2.06516e-05	**
A186T_40	dmgtEdcorA2_2.5	0.00890931	*
A186T_40	dmpfA_0	0.00125345	**
A186T_40	dmpfA_2.5	0.0869014
A186T_40	WT_0	0.000718176	**
A186T_40	WT_10	0.00766491	*
A186T_40	WT_2.5	0.0131585	*
A186T_40	dmgtEdcorA2_0	0.745225
A186T_40	dmpfA_10	0.000314819	**
A186T_40	dmpfA_40	0.068937
dmgtEdcorA2_40	A186T_0	0.00856539	*
dmgtEdcorA2_40	A186T_10	0.00859053	*
dmgtEdcorA2_40	A186T_2.5	0.00876911	*
dmgtEdcorA2_40	A186T_40	0.0117664	*
dmgtEdcorA2_40	dmgtEdcorA2_40	1
dmgtEdcorA2_40	WT_40	0.364563
dmgtEdcorA2_40	dmgtEdcorA2_10	0.0539083
dmgtEdcorA2_40	dmgtEdcorA2_2.5	0.555631
dmgtEdcorA2_40	dmpfA_0	0.713216
dmgtEdcorA2_40	dmpfA_2.5	0.00248176	**
dmgtEdcorA2_40	WT_0	0.177916
dmgtEdcorA2_40	WT_10	0.888521
dmgtEdcorA2_40	WT_2.5	0.40358
dmgtEdcorA2_40	dmgtEdcorA2_0	0.119456
dmgtEdcorA2_40	dmpfA_10	0.0014754	**
dmgtEdcorA2_40	dmpfA_40	0.0118568	*
WT_40	A186T_0	0.0183567	*
WT_40	A186T_10	0.014735	*
WT_40	A186T_2.5	0.0143089	*
WT_40	A186T_40	0.0239681	*
WT_40	dmgtEdcorA2_40	0.364563
WT_40	WT_40	1
WT_40	dmgtEdcorA2_10	0.0303581	*
WT_40	dmgtEdcorA2_2.5	0.6566
WT_40	dmpfA_0	0.20294
WT_40	dmpfA_2.5	0.00583408	*
WT_40	WT_0	0.0615319
WT_40	WT_10	0.399708
WT_40	WT_2.5	0.872671
WT_40	dmgtEdcorA2_0	0.191759
WT_40	dmpfA_10	0.00263539	**
WT_40	dmpfA_40	0.0144685	*
dmgtEdcorA2_10	A186T_0	3.77691e-05	**
dmgtEdcorA2_10	A186T_10	0.00934471	*
dmgtEdcorA2_10	A186T_2.5	7.01106e-05	**
dmgtEdcorA2_10	A186T_40	2.06516e-05	**
dmgtEdcorA2_10	dmgtEdcorA2_40	0.0539083
dmgtEdcorA2_10	WT_40	0.0303581	*
dmgtEdcorA2_10	dmgtEdcorA2_10	1
dmgtEdcorA2_10	dmgtEdcorA2_2.5	0.0207444	*
dmgtEdcorA2_10	dmpfA_0	0.0162994	*
dmgtEdcorA2_10	dmpfA_2.5	0.000538542	**
dmgtEdcorA2_10	WT_0	0.0861444
dmgtEdcorA2_10	WT_10	0.0322311	*
dmgtEdcorA2_10	WT_2.5	0.0207133	*
dmgtEdcorA2_10	dmgtEdcorA2_0	0.0578741
dmgtEdcorA2_10	dmpfA_10	8.78657e-06	**
dmgtEdcorA2_10	dmpfA_40	0.0130945	*
dmgtEdcorA2_2.5	A186T_0	0.00598424	*
dmgtEdcorA2_2.5	A186T_10	0.0128152	*
dmgtEdcorA2_2.5	A186T_2.5	0.00691945	*
dmgtEdcorA2_2.5	A186T_40	0.00890931	*
dmgtEdcorA2_2.5	dmgtEdcorA2_40	0.555631
dmgtEdcorA2_2.5	WT_40	0.6566
dmgtEdcorA2_2.5	dmgtEdcorA2_10	0.0207444	*
dmgtEdcorA2_2.5	dmgtEdcorA2_2.5	1
dmgtEdcorA2_2.5	dmpfA_0	0.280449
dmgtEdcorA2_2.5	dmpfA_2.5	0.00171902	**
dmgtEdcorA2_2.5	WT_0	0.0576253
dmgtEdcorA2_2.5	WT_10	0.621023
dmgtEdcorA2_2.5	WT_2.5	0.752868
dmgtEdcorA2_2.5	dmgtEdcorA2_0	0.156845
dmgtEdcorA2_2.5	dmpfA_10	0.000731077	**
dmgtEdcorA2_2.5	dmpfA_40	0.0157346	*
dmpfA_0	A186T_0	0.000693567	**
dmpfA_0	A186T_10	0.0118834	*
dmpfA_0	A186T_2.5	0.00192972	**
dmpfA_0	A186T_40	0.00125345	**
dmpfA_0	dmgtEdcorA2_40	0.713216
dmpfA_0	WT_40	0.20294
dmpfA_0	dmgtEdcorA2_10	0.0162994	*
dmpfA_0	dmgtEdcorA2_2.5	0.280449
dmpfA_0	dmpfA_0	1
dmpfA_0	dmpfA_2.5	0.000492276	**
dmpfA_0	WT_0	0.145585
dmpfA_0	WT_10	0.564692
dmpfA_0	WT_2.5	0.196354
dmpfA_0	dmgtEdcorA2_0	0.111617
dmpfA_0	dmpfA_10	7.11257e-05	**
dmpfA_0	dmpfA_40	0.0159792	*
dmpfA_2.5	A186T_0	0.12616
dmpfA_2.5	A186T_10	0.962454
dmpfA_2.5	A186T_2.5	0.513877
dmpfA_2.5	A186T_40	0.0869014
dmpfA_2.5	dmgtEdcorA2_40	0.00248176	**
dmpfA_2.5	WT_40	0.00583408	*
dmpfA_2.5	dmgtEdcorA2_10	0.000538542	**
dmpfA_2.5	dmgtEdcorA2_2.5	0.00171902	**
dmpfA_2.5	dmpfA_0	0.000492276	**
dmpfA_2.5	dmpfA_2.5	1
dmpfA_2.5	WT_0	0.000282522	**
dmpfA_2.5	WT_10	0.00143717	**
dmpfA_2.5	WT_2.5	0.00265569	**
dmpfA_2.5	dmgtEdcorA2_0	0.373822
dmpfA_2.5	dmpfA_10	0.00584099	*
dmpfA_2.5	dmpfA_40	0.104479
WT_0	A186T_0	0.000376313	**
WT_0	A186T_10	0.00826582	*
WT_0	A186T_2.5	0.00139729	**
WT_0	A186T_40	0.000718176	**
WT_0	dmgtEdcorA2_40	0.177916
WT_0	WT_40	0.0615319
WT_0	dmgtEdcorA2_10	0.0861444
WT_0	dmgtEdcorA2_2.5	0.0576253
WT_0	dmpfA_0	0.145585
WT_0	dmpfA_2.5	0.000282522	**
WT_0	WT_0	1
WT_0	WT_10	0.113275
WT_0	WT_2.5	0.047359	*
WT_0	dmgtEdcorA2_0	0.0769394
WT_0	dmpfA_10	4.91977e-05	**
WT_0	dmpfA_40	0.0131318	*
WT_10	A186T_0	0.00514265	*
WT_10	A186T_10	0.0101522	*
WT_10	A186T_2.5	0.00635563	*
WT_10	A186T_40	0.00766491	*
WT_10	dmgtEdcorA2_40	0.888521
WT_10	WT_40	0.399708
WT_10	dmgtEdcorA2_10	0.0322311	*
WT_10	dmgtEdcorA2_2.5	0.621023
WT_10	dmpfA_0	0.564692
WT_10	dmpfA_2.5	0.00143717	**
WT_10	WT_0	0.113275
WT_10	WT_10	1
WT_10	WT_2.5	0.443017
WT_10	dmgtEdcorA2_0	0.128869
WT_10	dmpfA_10	0.000726189	**
WT_10	dmpfA_40	0.0139512	*
WT_2.5	A186T_0	0.00926144	*
WT_2.5	A186T_10	0.0141797	*
WT_2.5	A186T_2.5	0.0090474	*
WT_2.5	A186T_40	0.0131585	*
WT_2.5	dmgtEdcorA2_40	0.40358
WT_2.5	WT_40	0.872671
WT_2.5	dmgtEdcorA2_10	0.0207133	*
WT_2.5	dmgtEdcorA2_2.5	0.752868
WT_2.5	dmpfA_0	0.196354
WT_2.5	dmpfA_2.5	0.00265569	**
WT_2.5	WT_0	0.047359	*
WT_2.5	WT_10	0.443017
WT_2.5	WT_2.5	1
WT_2.5	dmgtEdcorA2_0	0.178115
WT_2.5	dmpfA_10	0.00113975	**
WT_2.5	dmpfA_40	0.0159998	*
dmgtEdcorA2_0	A186T_0	0.66904
dmgtEdcorA2_0	A186T_10	0.379982
dmgtEdcorA2_0	A186T_2.5	0.30898
dmgtEdcorA2_0	A186T_40	0.745225
dmgtEdcorA2_0	dmgtEdcorA2_40	0.119456
dmgtEdcorA2_0	WT_40	0.191759
dmgtEdcorA2_0	dmgtEdcorA2_10	0.0578741
dmgtEdcorA2_0	dmgtEdcorA2_2.5	0.156845
dmgtEdcorA2_0	dmpfA_0	0.111617
dmgtEdcorA2_0	dmpfA_2.5	0.373822
dmgtEdcorA2_0	WT_0	0.0769394
dmgtEdcorA2_0	WT_10	0.128869
dmgtEdcorA2_0	WT_2.5	0.178115
dmgtEdcorA2_0	dmgtEdcorA2_0	1
dmgtEdcorA2_0	dmpfA_10	0.0852442
dmgtEdcorA2_0	dmpfA_40	0.0570547
dmpfA_10	A186T_0	0.000356656	**
dmpfA_10	A186T_10	0.0647098
dmpfA_10	A186T_2.5	0.00432075	**
dmpfA_10	A186T_40	0.000314819	**
dmpfA_10	dmgtEdcorA2_40	0.0014754	**
dmpfA_10	WT_40	0.00263539	**
dmpfA_10	dmgtEdcorA2_10	8.78657e-06	**
dmpfA_10	dmgtEdcorA2_2.5	0.000731077	**
dmpfA_10	dmpfA_0	7.11257e-05	**
dmpfA_10	dmpfA_2.5	0.00584099	*
dmpfA_10	WT_0	4.91977e-05	**
dmpfA_10	WT_10	0.000726189	**
dmpfA_10	WT_2.5	0.00113975	**
dmpfA_10	dmgtEdcorA2_0	0.0852442
dmpfA_10	dmpfA_10	1
dmpfA_10	dmpfA_40	0.656726
dmpfA_40	A186T_0	0.0726859
dmpfA_40	A186T_10	0.099808
dmpfA_40	A186T_2.5	0.132204
dmpfA_40	A186T_40	0.068937
dmpfA_40	dmgtEdcorA2_40	0.0118568	*
dmpfA_40	WT_40	0.0144685	*
dmpfA_40	dmgtEdcorA2_10	0.0130945	*
dmpfA_40	dmgtEdcorA2_2.5	0.0157346	*
dmpfA_40	dmpfA_0	0.0159792	*
dmpfA_40	dmpfA_2.5	0.104479
dmpfA_40	WT_0	0.0131318	*
dmpfA_40	WT_10	0.0139512	*
dmpfA_40	WT_2.5	0.0159998	*
dmpfA_40	dmgtEdcorA2_0	0.0570547
dmpfA_40	dmpfA_10	0.656726
dmpfA_40	dmpfA_40	1

## Sheet: FigS3_CFU
Strain	Biological Replicate	Additionnal magnesium in medium in mM	Dilution	Count
WT	A	0	7	604
WT	A	0	8	53
WT	A	10	7	406
WT	A	10	8	63
WT	A	40	7	607
WT	A	40	8	50
WT	B	0	7	274
WT	B	0	8	30
WT	B	10	7	297
WT	B	10	8	41
WT	B	40	7	206
WT	B	40	8	49
WT	C	0	7	604
WT	C	0	8	53
WT	C	10	7	406
WT	C	10	8	63
WT	C	40	7	607
WT	C	40	8	50
ΔcorA	A	0	7	467
ΔcorA	A	0	8	48
ΔcorA	A	10	7	389
ΔcorA	A	10	8	42
ΔcorA	A	40	7	471
ΔcorA	A	40	8	39
ΔcorA	B	0	7	197
ΔcorA	B	0	8	29
ΔcorA	B	10	7	173
ΔcorA	B	10	8	14
ΔcorA	B	40	7	158
ΔcorA	B	40	8	17
ΔcorA	C	0	7	226
ΔcorA	C	0	8	27
ΔcorA	C	10	7	389
ΔcorA	C	10	8	42
ΔcorA	C	40	7	471
ΔcorA	C	40	8	39
ΔcorA2	A	0	7	381
ΔcorA2	A	0	8	37
ΔcorA2	A	10	7	317
ΔcorA2	A	10	8	37
ΔcorA2	A	40	7	407
ΔcorA2	A	40	8	49
ΔcorA2	B	0	7	975
ΔcorA2	B	0	8	114
ΔcorA2	B	10	7	798
ΔcorA2	B	10	8	56
ΔcorA2	B	40	7	942
ΔcorA2	B	40	8	142
ΔcorA2	C	0	7	170
ΔcorA2	C	0	8	24
ΔcorA2	C	10	7	595
ΔcorA2	C	10	8	21
ΔcorA2	C	40	7	407
ΔcorA2	C	40	8	49
ΔmgtE	A	0	7	275
ΔmgtE	A	0	8	42
ΔmgtE	A	10	7	290
ΔmgtE	A	10	8	14
ΔmgtE	A	40	7	442
ΔmgtE	A	40	8	32
ΔmgtE	B	0	7	652
ΔmgtE	B	0	8	84
ΔmgtE	B	10	7	599
ΔmgtE	B	10	8	68
ΔmgtE	B	40	7	509
ΔmgtE	B	40	8	49
ΔmgtE	C	0	7	566
ΔmgtE	C	0	8	49
ΔmgtE	C	10	7	646
ΔmgtE	C	10	8	75
ΔmgtE	C	40	7	639
ΔmgtE	C	40	8	56
ΔcorAΔcorA2	A	0	7	390
ΔcorAΔcorA2	A	0	8	36
ΔcorAΔcorA2	A	10	7	144
ΔcorAΔcorA2	A	10	8	13
ΔcorAΔcorA2	A	40	7	263
ΔcorAΔcorA2	A	40	8	38
ΔcorAΔcorA2	B	0	7	839
ΔcorAΔcorA2	B	0	8	115
ΔcorAΔcorA2	B	10	7	670
ΔcorAΔcorA2	B	10	8	67
ΔcorAΔcorA2	B	40	7	831
ΔcorAΔcorA2	B	40	8	121
ΔcorAΔcorA2	C	0	7	652
ΔcorAΔcorA2	C	0	8	98
ΔcorAΔcorA2	C	10	7	144
ΔcorAΔcorA2	C	10	8	13
ΔcorAΔcorA2	C	40	7	263
ΔcorAΔcorA2	C	40	8	38
ΔmgtEΔcorA	A	0	7	302
ΔmgtEΔcorA	A	0	8	31
ΔmgtEΔcorA	A	10	7	370
ΔmgtEΔcorA	A	10	8	44
ΔmgtEΔcorA	A	40	7	272
ΔmgtEΔcorA	A	40	8	43
ΔmgtEΔcorA	B	0	7	771
ΔmgtEΔcorA	B	0	8	91
ΔmgtEΔcorA	B	10	7	667
ΔmgtEΔcorA	B	10	8	66
ΔmgtEΔcorA	B	40	7	714
ΔmgtEΔcorA	B	40	8	86
ΔmgtEΔcorA	C	0	7	719
ΔmgtEΔcorA	C	0	8	106
ΔmgtEΔcorA	C	10	7	815
ΔmgtEΔcorA	C	10	8	65
ΔmgtEΔcorA	C	40	7	647
ΔmgtEΔcorA	C	40	8	106
ΔmgtEΔcorA2	A	0	1	0
ΔmgtEΔcorA2	A	0	2	0
ΔmgtEΔcorA2	A	10	7	484
ΔmgtEΔcorA2	A	10	8	40
ΔmgtEΔcorA2	A	40	7	401
ΔmgtEΔcorA2	A	40	8	48
ΔmgtEΔcorA2	B	0	1	0
ΔmgtEΔcorA2	B	0	2	0
ΔmgtEΔcorA2	B	10	7	668
ΔmgtEΔcorA2	B	10	8	72
ΔmgtEΔcorA2	B	40	7	640
ΔmgtEΔcorA2	B	40	8	66
ΔmgtEΔcorA2	C	0	1	0
ΔmgtEΔcorA2	C	0	2	0
ΔmgtEΔcorA2	C	10	7	753
ΔmgtEΔcorA2	C	10	8	79
ΔmgtEΔcorA2	C	40	7	644
ΔmgtEΔcorA2	C	40	8	111
ΔmgtEΔcorAΔcorA2	A	0	1	0
ΔmgtEΔcorAΔcorA2	A	0	2	0
ΔmgtEΔcorAΔcorA2	A	10	7	381
ΔmgtEΔcorAΔcorA2	A	10	8	25
ΔmgtEΔcorAΔcorA2	A	40	7	417
ΔmgtEΔcorAΔcorA2	A	40	8	36
ΔmgtEΔcorAΔcorA2	B	0	1	0
ΔmgtEΔcorAΔcorA2	B	0	2	0
ΔmgtEΔcorAΔcorA2	B	10	7	313
ΔmgtEΔcorAΔcorA2	B	10	8	20
ΔmgtEΔcorAΔcorA2	B	40	7	605
ΔmgtEΔcorAΔcorA2	B	40	8	62
ΔmgtEΔcorAΔcorA2	C	0	1	0
ΔmgtEΔcorAΔcorA2	C	0	2	0
ΔmgtEΔcorAΔcorA2	C	10	7	634
ΔmgtEΔcorAΔcorA2	C	10	8	72
ΔmgtEΔcorAΔcorA2	C	40	7	559
ΔmgtEΔcorAΔcorA2	C	40	8	96
ΔmpfA	A	0	7	265
ΔmpfA	A	0	8	24
ΔmpfA	A	10	7	331
ΔmpfA	A	10	8	33
ΔmpfA	A	40	1	0
ΔmpfA	A	40	2	0
ΔmpfA	B	0	7	762
ΔmpfA	B	0	8	104
ΔmpfA	B	10	7	385
ΔmpfA	B	10	8	59
ΔmpfA	B	40	1	0
ΔmpfA	B	40	2	0
ΔmpfA	C	0	7	707
ΔmpfA	C	0	8	110
ΔmpfA	C	10	7	375
ΔmpfA	C	10	8	64
ΔmpfA	C	40	1	0
ΔmpfA	C	40	2	0
ΔmpfB	A	0	7	329
ΔmpfB	A	0	8	56
ΔmpfB	A	10	7	416
ΔmpfB	A	10	8	45
ΔmpfB	A	40	7	369
ΔmpfB	A	40	8	35
ΔmpfB	B	0	7	558
ΔmpfB	B	0	8	77
ΔmpfB	B	10	7	484
ΔmpfB	B	10	8	67
ΔmpfB	B	40	7	597
ΔmpfB	B	40	8	80
ΔmpfB	C	0	7	566
ΔmpfB	C	0	8	74
ΔmpfB	C	10	7	591
ΔmpfB	C	10	8	64
ΔmpfB	C	40	7	555
ΔmpfB	C	40	8	60
ΔmpfAΔmpfB	A	0	7	256
ΔmpfAΔmpfB	A	0	8	47
ΔmpfAΔmpfB	A	10	7	315
ΔmpfAΔmpfB	A	10	8	26
ΔmpfAΔmpfB	A	40	1	0
ΔmpfAΔmpfB	A	40	2	0
ΔmpfAΔmpfB	B	0	7	1031
ΔmpfAΔmpfB	B	0	8	144
ΔmpfAΔmpfB	B	10	7	472
ΔmpfAΔmpfB	B	10	8	53
ΔmpfAΔmpfB	B	40	1	0
ΔmpfAΔmpfB	B	40	2	0
ΔmpfAΔmpfB	C	0	7	256
ΔmpfAΔmpfB	C	0	8	47
ΔmpfAΔmpfB	C	10	7	429
ΔmpfAΔmpfB	C	10	8	43
ΔmpfAΔmpfB	C	40	1	0
ΔmpfAΔmpfB	C	40	2	0
ΔcorAΔcorA2ΔmgtE ΔmpfA	A	0	1	0
ΔcorAΔcorA2ΔmgtE ΔmpfA	A	0	2	0
ΔcorAΔcorA2ΔmgtE ΔmpfA	A	10	7	303
ΔcorAΔcorA2ΔmgtE ΔmpfA	A	10	8	18
ΔcorAΔcorA2ΔmgtE ΔmpfA	A	40	1	0
ΔcorAΔcorA2ΔmgtE ΔmpfA	A	40	2	0
ΔcorAΔcorA2ΔmgtE ΔmpfA	B	0	1	0
ΔcorAΔcorA2ΔmgtE ΔmpfA	B	0	2	0
ΔcorAΔcorA2ΔmgtE ΔmpfA	B	10	7	743
ΔcorAΔcorA2ΔmgtE ΔmpfA	B	10	8	158
ΔcorAΔcorA2ΔmgtE ΔmpfA	B	40	1	0
ΔcorAΔcorA2ΔmgtE ΔmpfA	B	40	2	0
ΔcorAΔcorA2ΔmgtE ΔmpfA	C	0	1	0
ΔcorAΔcorA2ΔmgtE ΔmpfA	C	0	2	0
ΔcorAΔcorA2ΔmgtE ΔmpfA	C	10	7	840
ΔcorAΔcorA2ΔmgtE ΔmpfA	C	10	8	177
ΔcorAΔcorA2ΔmgtE ΔmpfA	C	40	1	0
ΔcorAΔcorA2ΔmgtE ΔmpfA	C	40	2	0
ΔcorAΔcorA2ΔmgtEΔmpfAΔmpfB	A	0	1	0
ΔcorAΔcorA2ΔmgtEΔmpfAΔmpfB	A	0	2	0
ΔcorAΔcorA2ΔmgtEΔmpfAΔmpfB	A	10	5	674
ΔcorAΔcorA2ΔmgtEΔmpfAΔmpfB	A	10	6	74
ΔcorAΔcorA2ΔmgtEΔmpfAΔmpfB	A	40	1	0
ΔcorAΔcorA2ΔmgtEΔmpfAΔmpfB	A	40	2	0
ΔcorAΔcorA2ΔmgtEΔmpfAΔmpfB	B	0	1	0
ΔcorAΔcorA2ΔmgtEΔmpfAΔmpfB	B	0	2	0
ΔcorAΔcorA2ΔmgtEΔmpfAΔmpfB	B	10	6	96
ΔcorAΔcorA2ΔmgtEΔmpfAΔmpfB	B	10	7	9
ΔcorAΔcorA2ΔmgtEΔmpfAΔmpfB	B	40	1	0
ΔcorAΔcorA2ΔmgtEΔmpfAΔmpfB	B	40	2	0
ΔcorAΔcorA2ΔmgtEΔmpfAΔmpfB	C	0	1	0
ΔcorAΔcorA2ΔmgtEΔmpfAΔmpfB	C	0	2	0
ΔcorAΔcorA2ΔmgtEΔmpfAΔmpfB	C	10	6	108
ΔcorAΔcorA2ΔmgtEΔmpfAΔmpfB	C	10	7	15
ΔcorAΔcorA2ΔmgtEΔmpfAΔmpfB	C	40	1	0
ΔcorAΔcorA2ΔmgtEΔmpfAΔmpfB	C	40	2	0

## Sheet: FigS4_Growth_curves
Strain	Additionnal magnesium in medium in mM	Growth time (hours)	OD600nm
WT	0	0.5	0.125
WT	0	1	0.146
WT	0	1.5	0.19
WT	0	2	0.204
WT	0	2.5	0.317
WT	0	3	0.441
WT	0	3.5	0.698
WT	0	4	0.897
WT	0	4.5	1.012
WT	0	5	1.101
WT	0	5.5	1.169
WT	0	6	1.222
WT	0	6.5	1.261
WT	0	7	1.298
WT	0	7.5	1.321
WT	0	8	1.339
WT	0	8.5	1.359
WT	0	9	1.374
WT	0	9.5	1.387
WT	0	10	1.401
WT	5	0.5	0.117
WT	5	1	0.137
WT	5	1.5	0.179
WT	5	2	0.238
WT	5	2.5	0.322
WT	5	3	0.502
WT	5	3.5	0.723
WT	5	4	0.874
WT	5	4.5	1.011
WT	5	5	1.084
WT	5	5.5	1.157
WT	5	6	1.208
WT	5	6.5	1.242
WT	5	7	1.276
WT	5	7.5	1.297
WT	5	8	1.312
WT	5	8.5	1.318
WT	5	9	1.323
WT	5	9.5	1.325
WT	5	10	1.334
WT	10	0.5	0.111
WT	10	1	0.128
WT	10	1.5	0.165
WT	10	2	0.217
WT	10	2.5	0.291
WT	10	3	0.411
WT	10	3.5	0.566
WT	10	4	0.747
WT	10	4.5	0.912
WT	10	5	1.043
WT	10	5.5	1.139
WT	10	6	1.213
WT	10	6.5	1.264
WT	10	7	1.297
WT	10	7.5	1.32
WT	10	8	1.33
WT	10	8.5	1.33
WT	10	9	1.333
WT	10	9.5	1.331
WT	10	10	1.334
WT	20	0.5	0.111
WT	20	1	0.13
WT	20	1.5	0.164
WT	20	2	0.212
WT	20	2.5	0.292
WT	20	3	0.36
WT	20	3.5	0.499
WT	20	4	0.762
WT	20	4.5	0.984
WT	20	5	1.124
WT	20	5.5	1.242
WT	20	6	1.31
WT	20	6.5	1.333
WT	20	7	1.338
WT	20	7.5	1.337
WT	20	8	1.343
WT	20	8.5	1.345
WT	20	9	1.346
WT	20	9.5	1.345
WT	20	10	1.338
WT	40	0.5	0.117
WT	40	1	0.136
WT	40	1.5	0.176
WT	40	2	0.252
WT	40	2.5	0.294
WT	40	3	0.453
WT	40	3.5	0.494
WT	40	4	0.587
WT	40	4.5	0.693
WT	40	5	0.826
WT	40	5.5	0.954
WT	40	6	1.091
WT	40	6.5	1.214
WT	40	7	1.288
WT	40	7.5	1.335
WT	40	8	1.36
WT	40	8.5	1.381
WT	40	9	1.395
WT	40	9.5	1.407
WT	40	10	1.417
ΔcorA	0	0.5	0.127
ΔcorA	0	1	0.168
ΔcorA	0	1.5	0.236
ΔcorA	0	2	0.323
ΔcorA	0	2.5	0.454
ΔcorA	0	3	0.661
ΔcorA	0	3.5	0.828
ΔcorA	0	4	0.945
ΔcorA	0	4.5	1.036
ΔcorA	0	5	1.115
ΔcorA	0	5.5	1.184
ΔcorA	0	6	1.234
ΔcorA	0	6.5	1.276
ΔcorA	0	7	1.309
ΔcorA	0	7.5	1.332
ΔcorA	0	8	1.349
ΔcorA	0	8.5	1.359
ΔcorA	0	9	1.371
ΔcorA	0	9.5	1.379
ΔcorA	0	10	1.382
ΔcorA	5	0.5	0.12
ΔcorA	5	1	0.163
ΔcorA	5	1.5	0.242
ΔcorA	5	2	0.344
ΔcorA	5	2.5	0.483
ΔcorA	5	3	0.689
ΔcorA	5	3.5	0.842
ΔcorA	5	4	0.942
ΔcorA	5	4.5	1.017
ΔcorA	5	5	1.085
ΔcorA	5	5.5	1.145
ΔcorA	5	6	1.187
ΔcorA	5	6.5	1.226
ΔcorA	5	7	1.255
ΔcorA	5	7.5	1.274
ΔcorA	5	8	1.293
ΔcorA	5	8.5	1.306
ΔcorA	5	9	1.313
ΔcorA	5	9.5	1.319
ΔcorA	5	10	1.323
ΔcorA	10	0.5	0.126
ΔcorA	10	1	0.169
ΔcorA	10	1.5	0.245
ΔcorA	10	2	0.348
ΔcorA	10	2.5	0.505
ΔcorA	10	3	0.694
ΔcorA	10	3.5	0.833
ΔcorA	10	4	0.936
ΔcorA	10	4.5	1.017
ΔcorA	10	5	1.089
ΔcorA	10	5.5	1.153
ΔcorA	10	6	1.211
ΔcorA	10	6.5	1.256
ΔcorA	10	7	1.289
ΔcorA	10	7.5	1.313
ΔcorA	10	8	1.33
ΔcorA	10	8.5	1.338
ΔcorA	10	9	1.344
ΔcorA	10	9.5	1.346
ΔcorA	10	10	1.346
ΔcorA	20	0.5	0.12
ΔcorA	20	1	0.156
ΔcorA	20	1.5	0.222
ΔcorA	20	2	0.319
ΔcorA	20	2.5	0.492
ΔcorA	20	3	0.688
ΔcorA	20	3.5	0.913
ΔcorA	20	4	1.084
ΔcorA	20	4.5	1.206
ΔcorA	20	5	1.297
ΔcorA	20	5.5	1.354
ΔcorA	20	6	1.393
ΔcorA	20	6.5	1.413
ΔcorA	20	7	1.418
ΔcorA	20	7.5	1.418
ΔcorA	20	8	1.415
ΔcorA	20	8.5	1.415
ΔcorA	20	9	1.413
ΔcorA	20	9.5	1.412
ΔcorA	20	10	1.406
ΔcorA	40	0.5	0.121
ΔcorA	40	1	0.153
ΔcorA	40	1.5	0.213
ΔcorA	40	2	0.302
ΔcorA	40	2.5	0.431
ΔcorA	40	3	0.563
ΔcorA	40	3.5	0.652
ΔcorA	40	4	0.669
ΔcorA	40	4.5	0.74
ΔcorA	40	5	0.889
ΔcorA	40	5.5	1.11
ΔcorA	40	6	1.242
ΔcorA	40	6.5	1.3
ΔcorA	40	7	1.355
ΔcorA	40	7.5	1.388
ΔcorA	40	8	1.409
ΔcorA	40	8.5	1.424
ΔcorA	40	9	1.43
ΔcorA	40	9.5	1.436
ΔcorA	40	10	1.439
ΔcorA2	0	0.5	0.126
ΔcorA2	0	1	0.167
ΔcorA2	0	1.5	0.236
ΔcorA2	0	2	0.326
ΔcorA2	0	2.5	0.453
ΔcorA2	0	3	0.617
ΔcorA2	0	3.5	0.788
ΔcorA2	0	4	0.917
ΔcorA2	0	4.5	1.009
ΔcorA2	0	5	1.088
ΔcorA2	0	5.5	1.151
ΔcorA2	0	6	1.206
ΔcorA2	0	6.5	1.249
ΔcorA2	0	7	1.288
ΔcorA2	0	7.5	1.321
ΔcorA2	0	8	1.347
ΔcorA2	0	8.5	1.367
ΔcorA2	0	9	1.375
ΔcorA2	0	9.5	1.374
ΔcorA2	0	10	1.373
ΔcorA2	5	0.5	0.124
ΔcorA2	5	1	0.168
ΔcorA2	5	1.5	0.247
ΔcorA2	5	2	0.34
ΔcorA2	5	2.5	0.475
ΔcorA2	5	3	0.665
ΔcorA2	5	3.5	0.806
ΔcorA2	5	4	0.909
ΔcorA2	5	4.5	0.991
ΔcorA2	5	5	1.061
ΔcorA2	5	5.5	1.115
ΔcorA2	5	6	1.164
ΔcorA2	5	6.5	1.202
ΔcorA2	5	7	1.235
ΔcorA2	5	7.5	1.258
ΔcorA2	5	8	1.277
ΔcorA2	5	8.5	1.293
ΔcorA2	5	9	1.299
ΔcorA2	5	9.5	1.306
ΔcorA2	5	10	1.307
ΔcorA2	10	0.5	0.129
ΔcorA2	10	1	0.179
ΔcorA2	10	1.5	0.266
ΔcorA2	10	2	0.381
ΔcorA2	10	2.5	0.532
ΔcorA2	10	3	0.689
ΔcorA2	10	3.5	0.818
ΔcorA2	10	4	0.933
ΔcorA2	10	4.5	1.026
ΔcorA2	10	5	1.104
ΔcorA2	10	5.5	1.171
ΔcorA2	10	6	1.229
ΔcorA2	10	6.5	1.277
ΔcorA2	10	7	1.309
ΔcorA2	10	7.5	1.333
ΔcorA2	10	8	1.349
ΔcorA2	10	8.5	1.355
ΔcorA2	10	9	1.361
ΔcorA2	10	9.5	1.363
ΔcorA2	10	10	1.361
ΔcorA2	20	0.5	0.122
ΔcorA2	20	1	0.155
ΔcorA2	20	1.5	0.218
ΔcorA2	20	2	0.293
ΔcorA2	20	2.5	0.428
ΔcorA2	20	3	0.624
ΔcorA2	20	3.5	0.864
ΔcorA2	20	4	1.074
ΔcorA2	20	4.5	1.199
ΔcorA2	20	5	1.289
ΔcorA2	20	5.5	1.349
ΔcorA2	20	6	1.383
ΔcorA2	20	6.5	1.397
ΔcorA2	20	7	1.407
ΔcorA2	20	7.5	1.407
ΔcorA2	20	8	1.407
ΔcorA2	20	8.5	1.407
ΔcorA2	20	9	1.408
ΔcorA2	20	9.5	1.408
ΔcorA2	20	10	1.405
ΔcorA2	40	0.5	0.119
ΔcorA2	40	1	0.151
ΔcorA2	40	1.5	0.213
ΔcorA2	40	2	0.299
ΔcorA2	40	2.5	0.414
ΔcorA2	40	3	0.548
ΔcorA2	40	3.5	0.628
ΔcorA2	40	4	0.697
ΔcorA2	40	4.5	0.786
ΔcorA2	40	5	0.96
ΔcorA2	40	5.5	1.116
ΔcorA2	40	6	1.24
ΔcorA2	40	6.5	1.313
ΔcorA2	40	7	1.367
ΔcorA2	40	7.5	1.404
ΔcorA2	40	8	1.428
ΔcorA2	40	8.5	1.442
ΔcorA2	40	9	1.453
ΔcorA2	40	9.5	1.461
ΔcorA2	40	10	1.465
ΔmgtE	0	0.5	0.124
ΔmgtE	0	1	0.159
ΔmgtE	0	1.5	0.22
ΔmgtE	0	2	0.312
ΔmgtE	0	2.5	0.436
ΔmgtE	0	3	0.665
ΔmgtE	0	3.5	0.826
ΔmgtE	0	4	0.928
ΔmgtE	0	4.5	1.005
ΔmgtE	0	5	1.075
ΔmgtE	0	5.5	1.138
ΔmgtE	0	6	1.195
ΔmgtE	0	6.5	1.243
ΔmgtE	0	7	1.28
ΔmgtE	0	7.5	1.31
ΔmgtE	0	8	1.327
ΔmgtE	0	8.5	1.337
ΔmgtE	0	9	1.348
ΔmgtE	0	9.5	1.352
ΔmgtE	0	10	1.358
ΔmgtE	5	0.5	0.115
ΔmgtE	5	1	0.146
ΔmgtE	5	1.5	0.207
ΔmgtE	5	2	0.299
ΔmgtE	5	2.5	0.43
ΔmgtE	5	3	0.629
ΔmgtE	5	3.5	0.793
ΔmgtE	5	4	0.906
ΔmgtE	5	4.5	0.989
ΔmgtE	5	5	1.062
ΔmgtE	5	5.5	1.124
ΔmgtE	5	6	1.176
ΔmgtE	5	6.5	1.216
ΔmgtE	5	7	1.247
ΔmgtE	5	7.5	1.269
ΔmgtE	5	8	1.29
ΔmgtE	5	8.5	1.301
ΔmgtE	5	9	1.311
ΔmgtE	5	9.5	1.317
ΔmgtE	5	10	1.322
ΔmgtE	10	0.5	0.118
ΔmgtE	10	1	0.153
ΔmgtE	10	1.5	0.222
ΔmgtE	10	2	0.326
ΔmgtE	10	2.5	0.455
ΔmgtE	10	3	0.622
ΔmgtE	10	3.5	0.787
ΔmgtE	10	4	0.927
ΔmgtE	10	4.5	1.037
ΔmgtE	10	5	1.127
ΔmgtE	10	5.5	1.202
ΔmgtE	10	6	1.262
ΔmgtE	10	6.5	1.302
ΔmgtE	10	7	1.327
ΔmgtE	10	7.5	1.344
ΔmgtE	10	8	1.352
ΔmgtE	10	8.5	1.355
ΔmgtE	10	9	1.355
ΔmgtE	10	9.5	1.353
ΔmgtE	10	10	1.35
ΔmgtE	20	0.5	0.113
ΔmgtE	20	1	0.138
ΔmgtE	20	1.5	0.187
ΔmgtE	20	2	0.265
ΔmgtE	20	2.5	0.382
ΔmgtE	20	3	0.534
ΔmgtE	20	3.5	0.831
ΔmgtE	20	4	1.048
ΔmgtE	20	4.5	1.15
ΔmgtE	20	5	1.202
ΔmgtE	20	5.5	1.234
ΔmgtE	20	6	1.244
ΔmgtE	20	6.5	1.291
ΔmgtE	20	7	1.305
ΔmgtE	20	7.5	1.301
ΔmgtE	20	8	1.31
ΔmgtE	20	8.5	1.32
ΔmgtE	20	9	1.314
ΔmgtE	20	9.5	1.311
ΔmgtE	20	10	1.307
ΔmgtE	40	0.5	0.117
ΔmgtE	40	1	0.138
ΔmgtE	40	1.5	0.185
ΔmgtE	40	2	0.27
ΔmgtE	40	2.5	0.41
ΔmgtE	40	3	0.59
ΔmgtE	40	3.5	0.703
ΔmgtE	40	4	0.79
ΔmgtE	40	4.5	0.858
ΔmgtE	40	5	0.971
ΔmgtE	40	5.5	1.088
ΔmgtE	40	6	1.209
ΔmgtE	40	6.5	1.293
ΔmgtE	40	7	1.35
ΔmgtE	40	7.5	1.389
ΔmgtE	40	8	1.415
ΔmgtE	40	8.5	1.432
ΔmgtE	40	9	1.442
ΔmgtE	40	9.5	1.449
ΔmgtE	40	10	1.455
ΔcorAΔcorA2	0	0.5	0.13
ΔcorAΔcorA2	0	1	0.164
ΔcorAΔcorA2	0	1.5	0.215
ΔcorAΔcorA2	0	2	0.253
ΔcorAΔcorA2	0	2.5	0.406
ΔcorAΔcorA2	0	3	0.55
ΔcorAΔcorA2	0	3.5	0.763
ΔcorAΔcorA2	0	4	0.895
ΔcorAΔcorA2	0	4.5	0.985
ΔcorAΔcorA2	0	5	1.057
ΔcorAΔcorA2	0	5.5	1.119
ΔcorAΔcorA2	0	6	1.179
ΔcorAΔcorA2	0	6.5	1.235
ΔcorAΔcorA2	0	7	1.279
ΔcorAΔcorA2	0	7.5	1.31
ΔcorAΔcorA2	0	8	1.321
ΔcorAΔcorA2	0	8.5	1.331
ΔcorAΔcorA2	0	9	1.346
ΔcorAΔcorA2	0	9.5	1.354
ΔcorAΔcorA2	0	10	1.361
ΔcorAΔcorA2	5	0.5	0.113
ΔcorAΔcorA2	5	1	0.132
ΔcorAΔcorA2	5	1.5	0.177
ΔcorAΔcorA2	5	2	0.256
ΔcorAΔcorA2	5	2.5	0.356
ΔcorAΔcorA2	5	3	0.509
ΔcorAΔcorA2	5	3.5	0.711
ΔcorAΔcorA2	5	4	0.86
ΔcorAΔcorA2	5	4.5	0.958
ΔcorAΔcorA2	5	5	1.037
ΔcorAΔcorA2	5	5.5	1.098
ΔcorAΔcorA2	5	6	1.149
ΔcorAΔcorA2	5	6.5	1.184
ΔcorAΔcorA2	5	7	1.213
ΔcorAΔcorA2	5	7.5	1.235
ΔcorAΔcorA2	5	8	1.266
ΔcorAΔcorA2	5	8.5	1.283
ΔcorAΔcorA2	5	9	1.295
ΔcorAΔcorA2	5	9.5	1.305
ΔcorAΔcorA2	5	10	1.312
ΔcorAΔcorA2	10	0.5	0.13
ΔcorAΔcorA2	10	1	0.165
ΔcorAΔcorA2	10	1.5	0.197
ΔcorAΔcorA2	10	2	0.278
ΔcorAΔcorA2	10	2.5	0.406
ΔcorAΔcorA2	10	3	0.634
ΔcorAΔcorA2	10	3.5	0.87
ΔcorAΔcorA2	10	4	1.036
ΔcorAΔcorA2	10	4.5	1.129
ΔcorAΔcorA2	10	5	1.209
ΔcorAΔcorA2	10	5.5	1.264
ΔcorAΔcorA2	10	6	1.309
ΔcorAΔcorA2	10	6.5	1.331
ΔcorAΔcorA2	10	7	1.352
ΔcorAΔcorA2	10	7.5	1.359
ΔcorAΔcorA2	10	8	1.359
ΔcorAΔcorA2	10	8.5	1.354
ΔcorAΔcorA2	10	9	1.348
ΔcorAΔcorA2	10	9.5	1.343
ΔcorAΔcorA2	10	10	1.336
ΔcorAΔcorA2	20	0.5	0.112
ΔcorAΔcorA2	20	1	0.132
ΔcorAΔcorA2	20	1.5	0.172
ΔcorAΔcorA2	20	2	0.239
ΔcorAΔcorA2	20	2.5	0.321
ΔcorAΔcorA2	20	3	0.455
ΔcorAΔcorA2	20	3.5	0.634
ΔcorAΔcorA2	20	4	0.797
ΔcorAΔcorA2	20	4.5	0.948
ΔcorAΔcorA2	20	5	1.069
ΔcorAΔcorA2	20	5.5	1.167
ΔcorAΔcorA2	20	6	1.238
ΔcorAΔcorA2	20	6.5	1.3
ΔcorAΔcorA2	20	7	1.338
ΔcorAΔcorA2	20	7.5	1.361
ΔcorAΔcorA2	20	8	1.372
ΔcorAΔcorA2	20	8.5	1.376
ΔcorAΔcorA2	20	9	1.379
ΔcorAΔcorA2	20	9.5	1.377
ΔcorAΔcorA2	20	10	1.375
ΔcorAΔcorA2	40	0.5	0.117
ΔcorAΔcorA2	40	1	0.14
ΔcorAΔcorA2	40	1.5	0.182
ΔcorAΔcorA2	40	2	0.263
ΔcorAΔcorA2	40	2.5	0.361
ΔcorAΔcorA2	40	3	0.495
ΔcorAΔcorA2	40	3.5	0.588
ΔcorAΔcorA2	40	4	0.642
ΔcorAΔcorA2	40	4.5	0.696
ΔcorAΔcorA2	40	5	0.863
ΔcorAΔcorA2	40	5.5	1.119
ΔcorAΔcorA2	40	6	1.232
ΔcorAΔcorA2	40	6.5	1.287
ΔcorAΔcorA2	40	7	1.329
ΔcorAΔcorA2	40	7.5	1.347
ΔcorAΔcorA2	40	8	1.368
ΔcorAΔcorA2	40	8.5	1.382
ΔcorAΔcorA2	40	9	1.389
ΔcorAΔcorA2	40	9.5	1.393
ΔcorAΔcorA2	40	10	1.395
ΔmgtEΔcorA	0	0.5	0.125
ΔmgtEΔcorA	0	1	0.174
ΔmgtEΔcorA	0	1.5	0.23
ΔmgtEΔcorA	0	2	0.325
ΔmgtEΔcorA	0	2.5	0.453
ΔmgtEΔcorA	0	3	0.642
ΔmgtEΔcorA	0	3.5	0.816
ΔmgtEΔcorA	0	4	0.927
ΔmgtEΔcorA	0	4.5	1.017
ΔmgtEΔcorA	0	5	1.084
ΔmgtEΔcorA	0	5.5	1.156
ΔmgtEΔcorA	0	6	1.216
ΔmgtEΔcorA	0	6.5	1.275
ΔmgtEΔcorA	0	7	1.317
ΔmgtEΔcorA	0	7.5	1.349
ΔmgtEΔcorA	0	8	1.369
ΔmgtEΔcorA	0	8.5	1.384
ΔmgtEΔcorA	0	9	1.395
ΔmgtEΔcorA	0	9.5	1.405
ΔmgtEΔcorA	0	10	1.413
ΔmgtEΔcorA	5	0.5	0.12
ΔmgtEΔcorA	5	1	0.151
ΔmgtEΔcorA	5	1.5	0.214
ΔmgtEΔcorA	5	2	0.3
ΔmgtEΔcorA	5	2.5	0.416
ΔmgtEΔcorA	5	3	0.64
ΔmgtEΔcorA	5	3.5	0.885
ΔmgtEΔcorA	5	4	1.024
ΔmgtEΔcorA	5	4.5	1.1
ΔmgtEΔcorA	5	5	1.167
ΔmgtEΔcorA	5	5.5	1.21
ΔmgtEΔcorA	5	6	1.252
ΔmgtEΔcorA	5	6.5	1.267
ΔmgtEΔcorA	5	7	1.303
ΔmgtEΔcorA	5	7.5	1.323
ΔmgtEΔcorA	5	8	1.326
ΔmgtEΔcorA	5	8.5	1.329
ΔmgtEΔcorA	5	9	1.338
ΔmgtEΔcorA	5	9.5	1.341
ΔmgtEΔcorA	5	10	1.35
ΔmgtEΔcorA	10	0.5	0.139
ΔmgtEΔcorA	10	1	0.18
ΔmgtEΔcorA	10	1.5	0.239
ΔmgtEΔcorA	10	2	0.351
ΔmgtEΔcorA	10	2.5	0.577
ΔmgtEΔcorA	10	3	0.802
ΔmgtEΔcorA	10	3.5	0.954
ΔmgtEΔcorA	10	4	1.063
ΔmgtEΔcorA	10	4.5	1.136
ΔmgtEΔcorA	10	5	1.196
ΔmgtEΔcorA	10	5.5	1.244
ΔmgtEΔcorA	10	6	1.279
ΔmgtEΔcorA	10	6.5	1.314
ΔmgtEΔcorA	10	7	1.346
ΔmgtEΔcorA	10	7.5	1.36
ΔmgtEΔcorA	10	8	1.369
ΔmgtEΔcorA	10	8.5	1.376
ΔmgtEΔcorA	10	9	1.375
ΔmgtEΔcorA	10	9.5	1.375
ΔmgtEΔcorA	10	10	1.374
ΔmgtEΔcorA	20	0.5	0.115
ΔmgtEΔcorA	20	1	0.148
ΔmgtEΔcorA	20	1.5	0.209
ΔmgtEΔcorA	20	2	0.295
ΔmgtEΔcorA	20	2.5	0.423
ΔmgtEΔcorA	20	3	0.59
ΔmgtEΔcorA	20	3.5	0.776
ΔmgtEΔcorA	20	4	0.948
ΔmgtEΔcorA	20	4.5	1.095
ΔmgtEΔcorA	20	5	1.2
ΔmgtEΔcorA	20	5.5	1.282
ΔmgtEΔcorA	20	6	1.338
ΔmgtEΔcorA	20	6.5	1.366
ΔmgtEΔcorA	20	7	1.388
ΔmgtEΔcorA	20	7.5	1.399
ΔmgtEΔcorA	20	8	1.402
ΔmgtEΔcorA	20	8.5	1.401
ΔmgtEΔcorA	20	9	1.4
ΔmgtEΔcorA	20	9.5	1.398
ΔmgtEΔcorA	20	10	1.395
ΔmgtEΔcorA	40	0.5	0.122
ΔmgtEΔcorA	40	1	0.158
ΔmgtEΔcorA	40	1.5	0.224
ΔmgtEΔcorA	40	2	0.317
ΔmgtEΔcorA	40	2.5	0.462
ΔmgtEΔcorA	40	3	0.604
ΔmgtEΔcorA	40	3.5	0.696
ΔmgtEΔcorA	40	4	0.701
ΔmgtEΔcorA	40	4.5	0.839
ΔmgtEΔcorA	40	5	0.996
ΔmgtEΔcorA	40	5.5	1.15
ΔmgtEΔcorA	40	6	1.265
ΔmgtEΔcorA	40	6.5	1.331
ΔmgtEΔcorA	40	7	1.383
ΔmgtEΔcorA	40	7.5	1.425
ΔmgtEΔcorA	40	8	1.452
ΔmgtEΔcorA	40	8.5	1.472
ΔmgtEΔcorA	40	9	1.488
ΔmgtEΔcorA	40	9.5	1.499
ΔmgtEΔcorA	40	10	1.505
ΔmgtEΔcorA2	0	0.5	0.114
ΔmgtEΔcorA2	0	1	0.118
ΔmgtEΔcorA2	0	1.5	0.124
ΔmgtEΔcorA2	0	2	0.128
ΔmgtEΔcorA2	0	2.5	0.134
ΔmgtEΔcorA2	0	3	0.141
ΔmgtEΔcorA2	0	3.5	0.152
ΔmgtEΔcorA2	0	4	0.164
ΔmgtEΔcorA2	0	4.5	0.188
ΔmgtEΔcorA2	0	5	0.208
ΔmgtEΔcorA2	0	5.5	0.233
ΔmgtEΔcorA2	0	6	0.263
ΔmgtEΔcorA2	0	6.5	0.274
ΔmgtEΔcorA2	0	7	0.289
ΔmgtEΔcorA2	0	7.5	0.319
ΔmgtEΔcorA2	0	8	0.321
ΔmgtEΔcorA2	0	8.5	0.318
ΔmgtEΔcorA2	0	9	0.329
ΔmgtEΔcorA2	0	9.5	0.336
ΔmgtEΔcorA2	0	10	0.333
ΔmgtEΔcorA2	5	0.5	0.112
ΔmgtEΔcorA2	5	1	0.124
ΔmgtEΔcorA2	5	1.5	0.145
ΔmgtEΔcorA2	5	2	0.188
ΔmgtEΔcorA2	5	2.5	0.265
ΔmgtEΔcorA2	5	3	0.384
ΔmgtEΔcorA2	5	3.5	0.517
ΔmgtEΔcorA2	5	4	0.72
ΔmgtEΔcorA2	5	4.5	0.885
ΔmgtEΔcorA2	5	5	1.006
ΔmgtEΔcorA2	5	5.5	1.098
ΔmgtEΔcorA2	5	6	1.167
ΔmgtEΔcorA2	5	6.5	1.212
ΔmgtEΔcorA2	5	7	1.248
ΔmgtEΔcorA2	5	7.5	1.268
ΔmgtEΔcorA2	5	8	1.283
ΔmgtEΔcorA2	5	8.5	1.293
ΔmgtEΔcorA2	5	9	1.296
ΔmgtEΔcorA2	5	9.5	1.297
ΔmgtEΔcorA2	5	10	1.296
ΔmgtEΔcorA2	10	0.5	0.112
ΔmgtEΔcorA2	10	1	0.13
ΔmgtEΔcorA2	10	1.5	0.168
ΔmgtEΔcorA2	10	2	0.235
ΔmgtEΔcorA2	10	2.5	0.326
ΔmgtEΔcorA2	10	3	0.446
ΔmgtEΔcorA2	10	3.5	0.682
ΔmgtEΔcorA2	10	4	0.911
ΔmgtEΔcorA2	10	4.5	1.063
ΔmgtEΔcorA2	10	5	1.145
ΔmgtEΔcorA2	10	5.5	1.195
ΔmgtEΔcorA2	10	6	1.237
ΔmgtEΔcorA2	10	6.5	1.273
ΔmgtEΔcorA2	10	7	1.304
ΔmgtEΔcorA2	10	7.5	1.315
ΔmgtEΔcorA2	10	8	1.329
ΔmgtEΔcorA2	10	8.5	1.332
ΔmgtEΔcorA2	10	9	1.332
ΔmgtEΔcorA2	10	9.5	1.331
ΔmgtEΔcorA2	10	10	1.329
ΔmgtEΔcorA2	20	0.5	0.128
ΔmgtEΔcorA2	20	1	0.178
ΔmgtEΔcorA2	20	1.5	0.258
ΔmgtEΔcorA2	20	2	0.362
ΔmgtEΔcorA2	20	2.5	0.511
ΔmgtEΔcorA2	20	3	0.669
ΔmgtEΔcorA2	20	3.5	0.838
ΔmgtEΔcorA2	20	4	1.025
ΔmgtEΔcorA2	20	4.5	1.142
ΔmgtEΔcorA2	20	5	1.231
ΔmgtEΔcorA2	20	5.5	1.294
ΔmgtEΔcorA2	20	6	1.341
ΔmgtEΔcorA2	20	6.5	1.371
ΔmgtEΔcorA2	20	7	1.395
ΔmgtEΔcorA2	20	7.5	1.401
ΔmgtEΔcorA2	20	8	1.405
ΔmgtEΔcorA2	20	8.5	1.406
ΔmgtEΔcorA2	20	9	1.403
ΔmgtEΔcorA2	20	9.5	1.395
ΔmgtEΔcorA2	20	10	1.39
ΔmgtEΔcorA2	40	0.5	0.123
ΔmgtEΔcorA2	40	1	0.163
ΔmgtEΔcorA2	40	1.5	0.238
ΔmgtEΔcorA2	40	2	0.34
ΔmgtEΔcorA2	40	2.5	0.469
ΔmgtEΔcorA2	40	3	0.595
ΔmgtEΔcorA2	40	3.5	0.651
ΔmgtEΔcorA2	40	4	0.781
ΔmgtEΔcorA2	40	4.5	0.95
ΔmgtEΔcorA2	40	5	1.152
ΔmgtEΔcorA2	40	5.5	1.228
ΔmgtEΔcorA2	40	6	1.28
ΔmgtEΔcorA2	40	6.5	1.32
ΔmgtEΔcorA2	40	7	1.352
ΔmgtEΔcorA2	40	7.5	1.364
ΔmgtEΔcorA2	40	8	1.374
ΔmgtEΔcorA2	40	8.5	1.393
ΔmgtEΔcorA2	40	9	1.399
ΔmgtEΔcorA2	40	9.5	1.403
ΔmgtEΔcorA2	40	10	1.405
ΔmgtEΔcorAΔcorA2	0	0.5	0.117
ΔmgtEΔcorAΔcorA2	0	1	0.124
ΔmgtEΔcorAΔcorA2	0	1.5	0.13
ΔmgtEΔcorAΔcorA2	0	2	0.136
ΔmgtEΔcorAΔcorA2	0	2.5	0.141
ΔmgtEΔcorAΔcorA2	0	3	0.149
ΔmgtEΔcorAΔcorA2	0	3.5	0.154
ΔmgtEΔcorAΔcorA2	0	4	0.162
ΔmgtEΔcorAΔcorA2	0	4.5	0.169
ΔmgtEΔcorAΔcorA2	0	5	0.175
ΔmgtEΔcorAΔcorA2	0	5.5	0.177
ΔmgtEΔcorAΔcorA2	0	6	0.186
ΔmgtEΔcorAΔcorA2	0	6.5	0.182
ΔmgtEΔcorAΔcorA2	0	7	0.184
ΔmgtEΔcorAΔcorA2	0	7.5	0.193
ΔmgtEΔcorAΔcorA2	0	8	0.193
ΔmgtEΔcorAΔcorA2	0	8.5	0.189
ΔmgtEΔcorAΔcorA2	0	9	0.18
ΔmgtEΔcorAΔcorA2	0	9.5	0.158
ΔmgtEΔcorAΔcorA2	0	10	0.16
ΔmgtEΔcorAΔcorA2	5	0.5	0.114
ΔmgtEΔcorAΔcorA2	5	1	0.124
ΔmgtEΔcorAΔcorA2	5	1.5	0.143
ΔmgtEΔcorAΔcorA2	5	2	0.182
ΔmgtEΔcorAΔcorA2	5	2.5	0.232
ΔmgtEΔcorAΔcorA2	5	3	0.318
ΔmgtEΔcorAΔcorA2	5	3.5	0.407
ΔmgtEΔcorAΔcorA2	5	4	0.511
ΔmgtEΔcorAΔcorA2	5	4.5	0.662
ΔmgtEΔcorAΔcorA2	5	5	0.79
ΔmgtEΔcorAΔcorA2	5	5.5	0.894
ΔmgtEΔcorAΔcorA2	5	6	0.977
ΔmgtEΔcorAΔcorA2	5	6.5	1.055
ΔmgtEΔcorAΔcorA2	5	7	1.113
ΔmgtEΔcorAΔcorA2	5	7.5	1.15
ΔmgtEΔcorAΔcorA2	5	8	1.173
ΔmgtEΔcorAΔcorA2	5	8.5	1.189
ΔmgtEΔcorAΔcorA2	5	9	1.206
ΔmgtEΔcorAΔcorA2	5	9.5	1.219
ΔmgtEΔcorAΔcorA2	5	10	1.23
ΔmgtEΔcorAΔcorA2	10	0.5	0.116
ΔmgtEΔcorAΔcorA2	10	1	0.134
ΔmgtEΔcorAΔcorA2	10	1.5	0.168
ΔmgtEΔcorAΔcorA2	10	2	0.226
ΔmgtEΔcorAΔcorA2	10	2.5	0.279
ΔmgtEΔcorAΔcorA2	10	3	0.339
ΔmgtEΔcorAΔcorA2	10	3.5	0.471
ΔmgtEΔcorAΔcorA2	10	4	0.658
ΔmgtEΔcorAΔcorA2	10	4.5	0.85
ΔmgtEΔcorAΔcorA2	10	5	0.942
ΔmgtEΔcorAΔcorA2	10	5.5	1.023
ΔmgtEΔcorAΔcorA2	10	6	1.079
ΔmgtEΔcorAΔcorA2	10	6.5	1.102
ΔmgtEΔcorAΔcorA2	10	7	1.123
ΔmgtEΔcorAΔcorA2	10	7.5	1.141
ΔmgtEΔcorAΔcorA2	10	8	1.163
ΔmgtEΔcorAΔcorA2	10	8.5	1.183
ΔmgtEΔcorAΔcorA2	10	9	1.184
ΔmgtEΔcorAΔcorA2	10	9.5	1.203
ΔmgtEΔcorAΔcorA2	10	10	1.205
ΔmgtEΔcorAΔcorA2	20	0.5	0.119
ΔmgtEΔcorAΔcorA2	20	1	0.152
ΔmgtEΔcorAΔcorA2	20	1.5	0.206
ΔmgtEΔcorAΔcorA2	20	2	0.265
ΔmgtEΔcorAΔcorA2	20	2.5	0.365
ΔmgtEΔcorAΔcorA2	20	3	0.497
ΔmgtEΔcorAΔcorA2	20	3.5	0.661
ΔmgtEΔcorAΔcorA2	20	4	0.848
ΔmgtEΔcorAΔcorA2	20	4.5	1.027
ΔmgtEΔcorAΔcorA2	20	5	1.136
ΔmgtEΔcorAΔcorA2	20	5.5	1.229
ΔmgtEΔcorAΔcorA2	20	6	1.274
ΔmgtEΔcorAΔcorA2	20	6.5	1.299
ΔmgtEΔcorAΔcorA2	20	7	1.317
ΔmgtEΔcorAΔcorA2	20	7.5	1.336
ΔmgtEΔcorAΔcorA2	20	8	1.347
ΔmgtEΔcorAΔcorA2	20	8.5	1.358
ΔmgtEΔcorAΔcorA2	20	9	1.367
ΔmgtEΔcorAΔcorA2	20	9.5	1.376
ΔmgtEΔcorAΔcorA2	20	10	1.381
ΔmgtEΔcorAΔcorA2	40	0.5	0.123
ΔmgtEΔcorAΔcorA2	40	1	0.156
ΔmgtEΔcorAΔcorA2	40	1.5	0.2
ΔmgtEΔcorAΔcorA2	40	2	0.239
ΔmgtEΔcorAΔcorA2	40	2.5	0.317
ΔmgtEΔcorAΔcorA2	40	3	0.442
ΔmgtEΔcorAΔcorA2	40	3.5	0.634
ΔmgtEΔcorAΔcorA2	40	4	0.586
ΔmgtEΔcorAΔcorA2	40	4.5	0.705
ΔmgtEΔcorAΔcorA2	40	5	0.832
ΔmgtEΔcorAΔcorA2	40	5.5	1.054
ΔmgtEΔcorAΔcorA2	40	6	1.159
ΔmgtEΔcorAΔcorA2	40	6.5	1.236
ΔmgtEΔcorAΔcorA2	40	7	1.274
ΔmgtEΔcorAΔcorA2	40	7.5	1.293
ΔmgtEΔcorAΔcorA2	40	8	1.32
ΔmgtEΔcorAΔcorA2	40	8.5	1.333
ΔmgtEΔcorAΔcorA2	40	9	1.342
ΔmgtEΔcorAΔcorA2	40	9.5	1.351
ΔmgtEΔcorAΔcorA2	40	10	1.356
ΔmpfA	0	0.5	0.134
ΔmpfA	0	1	0.183
ΔmpfA	0	1.5	0.271
ΔmpfA	0	2	0.367
ΔmpfA	0	2.5	0.509
ΔmpfA	0	3	0.673
ΔmpfA	0	3.5	0.754
ΔmpfA	0	4	0.845
ΔmpfA	0	4.5	0.932
ΔmpfA	0	5	1.018
ΔmpfA	0	5.5	1.097
ΔmpfA	0	6	1.177
ΔmpfA	0	6.5	1.249
ΔmpfA	0	7	1.307
ΔmpfA	0	7.5	1.345
ΔmpfA	0	8	1.369
ΔmpfA	0	8.5	1.385
ΔmpfA	0	9	1.401
ΔmpfA	0	9.5	1.414
ΔmpfA	0	10	1.425
ΔmpfA	5	0.5	0.118
ΔmpfA	5	1	0.154
ΔmpfA	5	1.5	0.22
ΔmpfA	5	2	0.317
ΔmpfA	5	2.5	0.441
ΔmpfA	5	3	0.619
ΔmpfA	5	3.5	0.871
ΔmpfA	5	4	1.043
ΔmpfA	5	4.5	1.155
ΔmpfA	5	5	1.223
ΔmpfA	5	5.5	1.272
ΔmpfA	5	6	1.314
ΔmpfA	5	6.5	1.34
ΔmpfA	5	7	1.37
ΔmpfA	5	7.5	1.386
ΔmpfA	5	8	1.393
ΔmpfA	5	8.5	1.396
ΔmpfA	5	9	1.394
ΔmpfA	5	9.5	1.392
ΔmpfA	5	10	1.393
ΔmpfA	10	0.5	0.119
ΔmpfA	10	1	0.152
ΔmpfA	10	1.5	0.204
ΔmpfA	10	2	0.28
ΔmpfA	10	2.5	0.384
ΔmpfA	10	3	0.485
ΔmpfA	10	3.5	0.689
ΔmpfA	10	4	0.928
ΔmpfA	10	4.5	1.056
ΔmpfA	10	5	1.137
ΔmpfA	10	5.5	1.198
ΔmpfA	10	6	1.236
ΔmpfA	10	6.5	1.275
ΔmpfA	10	7	1.302
ΔmpfA	10	7.5	1.321
ΔmpfA	10	8	1.34
ΔmpfA	10	8.5	1.356
ΔmpfA	10	9	1.365
ΔmpfA	10	9.5	1.368
ΔmpfA	10	10	1.371
ΔmpfA	20	0.5	0.124
ΔmpfA	20	1	0.149
ΔmpfA	20	1.5	0.176
ΔmpfA	20	2	0.201
ΔmpfA	20	2.5	0.227
ΔmpfA	20	3	0.253
ΔmpfA	20	3.5	0.281
ΔmpfA	20	4	0.302
ΔmpfA	20	4.5	0.326
ΔmpfA	20	5	0.352
ΔmpfA	20	5.5	0.379
ΔmpfA	20	6	0.414
ΔmpfA	20	6.5	0.449
ΔmpfA	20	7	0.549
ΔmpfA	20	7.5	0.711
ΔmpfA	20	8	0.928
ΔmpfA	20	8.5	1.098
ΔmpfA	20	9	1.235
ΔmpfA	20	9.5	1.312
ΔmpfA	20	10	1.368
ΔmpfA	40	0.5	0.114
ΔmpfA	40	1	0.13
ΔmpfA	40	1.5	0.145
ΔmpfA	40	2	0.158
ΔmpfA	40	2.5	0.17
ΔmpfA	40	3	0.179
ΔmpfA	40	3.5	0.186
ΔmpfA	40	4	0.193
ΔmpfA	40	4.5	0.199
ΔmpfA	40	5	0.204
ΔmpfA	40	5.5	0.21
ΔmpfA	40	6	0.212
ΔmpfA	40	6.5	0.215
ΔmpfA	40	7	0.217
ΔmpfA	40	7.5	0.219
ΔmpfA	40	8	0.222
ΔmpfA	40	8.5	0.227
ΔmpfA	40	9	0.235
ΔmpfA	40	9.5	0.25
ΔmpfA	40	10	0.281
ΔmpfB	0	0.5	0.129
ΔmpfB	0	1	0.17
ΔmpfB	0	1.5	0.243
ΔmpfB	0	2	0.332
ΔmpfB	0	2.5	0.458
ΔmpfB	0	3	0.624
ΔmpfB	0	3.5	0.758
ΔmpfB	0	4	0.858
ΔmpfB	0	4.5	0.943
ΔmpfB	0	5	1.03
ΔmpfB	0	5.5	1.131
ΔmpfB	0	6	1.204
ΔmpfB	0	6.5	1.264
ΔmpfB	0	7	1.312
ΔmpfB	0	7.5	1.341
ΔmpfB	0	8	1.369
ΔmpfB	0	8.5	1.384
ΔmpfB	0	9	1.398
ΔmpfB	0	9.5	1.409
ΔmpfB	0	10	1.421
ΔmpfB	5	0.5	0.122
ΔmpfB	5	1	0.162
ΔmpfB	5	1.5	0.234
ΔmpfB	5	2	0.322
ΔmpfB	5	2.5	0.45
ΔmpfB	5	3	0.66
ΔmpfB	5	3.5	0.821
ΔmpfB	5	4	0.938
ΔmpfB	5	4.5	1.037
ΔmpfB	5	5	1.113
ΔmpfB	5	5.5	1.187
ΔmpfB	5	6	1.252
ΔmpfB	5	6.5	1.295
ΔmpfB	5	7	1.325
ΔmpfB	5	7.5	1.342
ΔmpfB	5	8	1.349
ΔmpfB	5	8.5	1.354
ΔmpfB	5	9	1.36
ΔmpfB	5	9.5	1.365
ΔmpfB	5	10	1.376
ΔmpfB	10	0.5	0.128
ΔmpfB	10	1	0.174
ΔmpfB	10	1.5	0.255
ΔmpfB	10	2	0.349
ΔmpfB	10	2.5	0.465
ΔmpfB	10	3	0.696
ΔmpfB	10	3.5	0.88
ΔmpfB	10	4	1.031
ΔmpfB	10	4.5	1.161
ΔmpfB	10	5	1.231
ΔmpfB	10	5.5	1.282
ΔmpfB	10	6	1.32
ΔmpfB	10	6.5	1.339
ΔmpfB	10	7	1.345
ΔmpfB	10	7.5	1.338
ΔmpfB	10	8	1.335
ΔmpfB	10	8.5	1.328
ΔmpfB	10	9	1.328
ΔmpfB	10	9.5	1.328
ΔmpfB	10	10	1.329
ΔmpfB	20	0.5	0.118
ΔmpfB	20	1	0.151
ΔmpfB	20	1.5	0.212
ΔmpfB	20	2	0.295
ΔmpfB	20	2.5	0.401
ΔmpfB	20	3	0.504
ΔmpfB	20	3.5	0.671
ΔmpfB	20	4	0.936
ΔmpfB	20	4.5	1.105
ΔmpfB	20	5	1.181
ΔmpfB	20	5.5	1.237
ΔmpfB	20	6	1.278
ΔmpfB	20	6.5	1.294
ΔmpfB	20	7	1.303
ΔmpfB	20	7.5	1.307
ΔmpfB	20	8	1.319
ΔmpfB	20	8.5	1.314
ΔmpfB	20	9	1.31
ΔmpfB	20	9.5	1.319
ΔmpfB	20	10	1.327
ΔmpfB	40	0.5	0.123
ΔmpfB	40	1	0.156
ΔmpfB	40	1.5	0.219
ΔmpfB	40	2	0.316
ΔmpfB	40	2.5	0.429
ΔmpfB	40	3	0.634
ΔmpfB	40	3.5	0.788
ΔmpfB	40	4	0.898
ΔmpfB	40	4.5	1.015
ΔmpfB	40	5	1.088
ΔmpfB	40	5.5	1.189
ΔmpfB	40	6	1.258
ΔmpfB	40	6.5	1.335
ΔmpfB	40	7	1.381
ΔmpfB	40	7.5	1.411
ΔmpfB	40	8	1.43
ΔmpfB	40	8.5	1.441
ΔmpfB	40	9	1.449
ΔmpfB	40	9.5	1.456
ΔmpfB	40	10	1.461
ΔmpfAΔmpfB	0	0.5	0.122
ΔmpfAΔmpfB	0	1	0.158
ΔmpfAΔmpfB	0	1.5	0.228
ΔmpfAΔmpfB	0	2	0.31
ΔmpfAΔmpfB	0	2.5	0.414
ΔmpfAΔmpfB	0	3	0.592
ΔmpfAΔmpfB	0	3.5	0.706
ΔmpfAΔmpfB	0	4	0.796
ΔmpfAΔmpfB	0	4.5	0.892
ΔmpfAΔmpfB	0	5	0.978
ΔmpfAΔmpfB	0	5.5	1.061
ΔmpfAΔmpfB	0	6	1.152
ΔmpfAΔmpfB	0	6.5	1.224
ΔmpfAΔmpfB	0	7	1.276
ΔmpfAΔmpfB	0	7.5	1.32
ΔmpfAΔmpfB	0	8	1.359
ΔmpfAΔmpfB	0	8.5	1.379
ΔmpfAΔmpfB	0	9	1.4
ΔmpfAΔmpfB	0	9.5	1.414
ΔmpfAΔmpfB	0	10	1.427
ΔmpfAΔmpfB	5	0.5	0.124
ΔmpfAΔmpfB	5	1	0.164
ΔmpfAΔmpfB	5	1.5	0.234
ΔmpfAΔmpfB	5	2	0.333
ΔmpfAΔmpfB	5	2.5	0.495
ΔmpfAΔmpfB	5	3	0.692
ΔmpfAΔmpfB	5	3.5	0.88
ΔmpfAΔmpfB	5	4	1.039
ΔmpfAΔmpfB	5	4.5	1.154
ΔmpfAΔmpfB	5	5	1.224
ΔmpfAΔmpfB	5	5.5	1.277
ΔmpfAΔmpfB	5	6	1.315
ΔmpfAΔmpfB	5	6.5	1.343
ΔmpfAΔmpfB	5	7	1.366
ΔmpfAΔmpfB	5	7.5	1.379
ΔmpfAΔmpfB	5	8	1.389
ΔmpfAΔmpfB	5	8.5	1.4
ΔmpfAΔmpfB	5	9	1.408
ΔmpfAΔmpfB	5	9.5	1.419
ΔmpfAΔmpfB	5	10	1.423
ΔmpfAΔmpfB	10	0.5	0.115
ΔmpfAΔmpfB	10	1	0.147
ΔmpfAΔmpfB	10	1.5	0.203
ΔmpfAΔmpfB	10	2	0.28
ΔmpfAΔmpfB	10	2.5	0.404
ΔmpfAΔmpfB	10	3	0.492
ΔmpfAΔmpfB	10	3.5	0.637
ΔmpfAΔmpfB	10	4	0.839
ΔmpfAΔmpfB	10	4.5	1.003
ΔmpfAΔmpfB	10	5	1.103
ΔmpfAΔmpfB	10	5.5	1.176
ΔmpfAΔmpfB	10	6	1.234
ΔmpfAΔmpfB	10	6.5	1.283
ΔmpfAΔmpfB	10	7	1.317
ΔmpfAΔmpfB	10	7.5	1.346
ΔmpfAΔmpfB	10	8	1.369
ΔmpfAΔmpfB	10	8.5	1.384
ΔmpfAΔmpfB	10	9	1.395
ΔmpfAΔmpfB	10	9.5	1.404
ΔmpfAΔmpfB	10	10	1.41
ΔmpfAΔmpfB	20	0.5	0.115
ΔmpfAΔmpfB	20	1	0.136
ΔmpfAΔmpfB	20	1.5	0.158
ΔmpfAΔmpfB	20	2	0.177
ΔmpfAΔmpfB	20	2.5	0.196
ΔmpfAΔmpfB	20	3	0.211
ΔmpfAΔmpfB	20	3.5	0.222
ΔmpfAΔmpfB	20	4	0.232
ΔmpfAΔmpfB	20	4.5	0.243
ΔmpfAΔmpfB	20	5	0.253
ΔmpfAΔmpfB	20	5.5	0.263
ΔmpfAΔmpfB	20	6	0.273
ΔmpfAΔmpfB	20	6.5	0.281
ΔmpfAΔmpfB	20	7	0.288
ΔmpfAΔmpfB	20	7.5	0.294
ΔmpfAΔmpfB	20	8	0.301
ΔmpfAΔmpfB	20	8.5	0.307
ΔmpfAΔmpfB	20	9	0.314
ΔmpfAΔmpfB	20	9.5	0.321
ΔmpfAΔmpfB	20	10	0.327
ΔmpfAΔmpfB	40	0.5	0.114
ΔmpfAΔmpfB	40	1	0.131
ΔmpfAΔmpfB	40	1.5	0.147
ΔmpfAΔmpfB	40	2	0.162
ΔmpfAΔmpfB	40	2.5	0.176
ΔmpfAΔmpfB	40	3	0.189
ΔmpfAΔmpfB	40	3.5	0.2
ΔmpfAΔmpfB	40	4	0.209
ΔmpfAΔmpfB	40	4.5	0.219
ΔmpfAΔmpfB	40	5	0.227
ΔmpfAΔmpfB	40	5.5	0.234
ΔmpfAΔmpfB	40	6	0.24
ΔmpfAΔmpfB	40	6.5	0.241
ΔmpfAΔmpfB	40	7	0.243
ΔmpfAΔmpfB	40	7.5	0.245
ΔmpfAΔmpfB	40	8	0.244
ΔmpfAΔmpfB	40	8.5	0.24
ΔmpfAΔmpfB	40	9	0.235
ΔmpfAΔmpfB	40	9.5	0.25
ΔmpfAΔmpfB	40	10	0.265
ΔcorAΔcorA2ΔmgtEΔmpfA	0	0.5	0.121
ΔcorAΔcorA2ΔmgtEΔmpfA	0	1	0.132
ΔcorAΔcorA2ΔmgtEΔmpfA	0	1.5	0.146
ΔcorAΔcorA2ΔmgtEΔmpfA	0	2	0.162
ΔcorAΔcorA2ΔmgtEΔmpfA	0	2.5	0.181
ΔcorAΔcorA2ΔmgtEΔmpfA	0	3	0.204
ΔcorAΔcorA2ΔmgtEΔmpfA	0	3.5	0.226
ΔcorAΔcorA2ΔmgtEΔmpfA	0	4	0.249
ΔcorAΔcorA2ΔmgtEΔmpfA	0	4.5	0.268
ΔcorAΔcorA2ΔmgtEΔmpfA	0	5	0.284
ΔcorAΔcorA2ΔmgtEΔmpfA	0	5.5	0.296
ΔcorAΔcorA2ΔmgtEΔmpfA	0	6	0.301
ΔcorAΔcorA2ΔmgtEΔmpfA	0	6.5	0.278
ΔcorAΔcorA2ΔmgtEΔmpfA	0	7	0.215
ΔcorAΔcorA2ΔmgtEΔmpfA	0	7.5	0.182
ΔcorAΔcorA2ΔmgtEΔmpfA	0	8	0.177
ΔcorAΔcorA2ΔmgtEΔmpfA	0	8.5	0.178
ΔcorAΔcorA2ΔmgtEΔmpfA	0	9	0.188
ΔcorAΔcorA2ΔmgtEΔmpfA	0	9.5	0.2
ΔcorAΔcorA2ΔmgtEΔmpfA	0	10	0.217
ΔcorAΔcorA2ΔmgtEΔmpfA	5	0.5	0.114
ΔcorAΔcorA2ΔmgtEΔmpfA	5	1	0.145
ΔcorAΔcorA2ΔmgtEΔmpfA	5	1.5	0.193
ΔcorAΔcorA2ΔmgtEΔmpfA	5	2	0.271
ΔcorAΔcorA2ΔmgtEΔmpfA	5	2.5	0.362
ΔcorAΔcorA2ΔmgtEΔmpfA	5	3	0.5
ΔcorAΔcorA2ΔmgtEΔmpfA	5	3.5	0.768
ΔcorAΔcorA2ΔmgtEΔmpfA	5	4	0.897
ΔcorAΔcorA2ΔmgtEΔmpfA	5	4.5	1.021
ΔcorAΔcorA2ΔmgtEΔmpfA	5	5	1.119
ΔcorAΔcorA2ΔmgtEΔmpfA	5	5.5	1.186
ΔcorAΔcorA2ΔmgtEΔmpfA	5	6	1.23
ΔcorAΔcorA2ΔmgtEΔmpfA	5	6.5	1.261
ΔcorAΔcorA2ΔmgtEΔmpfA	5	7	1.29
ΔcorAΔcorA2ΔmgtEΔmpfA	5	7.5	1.302
ΔcorAΔcorA2ΔmgtEΔmpfA	5	8	1.318
ΔcorAΔcorA2ΔmgtEΔmpfA	5	8.5	1.329
ΔcorAΔcorA2ΔmgtEΔmpfA	5	9	1.337
ΔcorAΔcorA2ΔmgtEΔmpfA	5	9.5	1.345
ΔcorAΔcorA2ΔmgtEΔmpfA	5	10	1.351
ΔcorAΔcorA2ΔmgtEΔmpfA	10	0.5	0.119
ΔcorAΔcorA2ΔmgtEΔmpfA	10	1	0.152
ΔcorAΔcorA2ΔmgtEΔmpfA	10	1.5	0.201
ΔcorAΔcorA2ΔmgtEΔmpfA	10	2	0.27
ΔcorAΔcorA2ΔmgtEΔmpfA	10	2.5	0.358
ΔcorAΔcorA2ΔmgtEΔmpfA	10	3	0.486
ΔcorAΔcorA2ΔmgtEΔmpfA	10	3.5	0.61
ΔcorAΔcorA2ΔmgtEΔmpfA	10	4	0.701
ΔcorAΔcorA2ΔmgtEΔmpfA	10	4.5	0.892
ΔcorAΔcorA2ΔmgtEΔmpfA	10	5	1.03
ΔcorAΔcorA2ΔmgtEΔmpfA	10	5.5	1.137
ΔcorAΔcorA2ΔmgtEΔmpfA	10	6	1.201
ΔcorAΔcorA2ΔmgtEΔmpfA	10	6.5	1.238
ΔcorAΔcorA2ΔmgtEΔmpfA	10	7	1.279
ΔcorAΔcorA2ΔmgtEΔmpfA	10	7.5	1.306
ΔcorAΔcorA2ΔmgtEΔmpfA	10	8	1.33
ΔcorAΔcorA2ΔmgtEΔmpfA	10	8.5	1.345
ΔcorAΔcorA2ΔmgtEΔmpfA	10	9	1.354
ΔcorAΔcorA2ΔmgtEΔmpfA	10	9.5	1.366
ΔcorAΔcorA2ΔmgtEΔmpfA	10	10	1.363
ΔcorAΔcorA2ΔmgtEΔmpfA	20	0.5	0.118
ΔcorAΔcorA2ΔmgtEΔmpfA	20	1	0.139
ΔcorAΔcorA2ΔmgtEΔmpfA	20	1.5	0.159
ΔcorAΔcorA2ΔmgtEΔmpfA	20	2	0.172
ΔcorAΔcorA2ΔmgtEΔmpfA	20	2.5	0.182
ΔcorAΔcorA2ΔmgtEΔmpfA	20	3	0.194
ΔcorAΔcorA2ΔmgtEΔmpfA	20	3.5	0.201
ΔcorAΔcorA2ΔmgtEΔmpfA	20	4	0.21
ΔcorAΔcorA2ΔmgtEΔmpfA	20	4.5	0.22
ΔcorAΔcorA2ΔmgtEΔmpfA	20	5	0.23
ΔcorAΔcorA2ΔmgtEΔmpfA	20	5.5	0.244
ΔcorAΔcorA2ΔmgtEΔmpfA	20	6	0.255
ΔcorAΔcorA2ΔmgtEΔmpfA	20	6.5	0.268
ΔcorAΔcorA2ΔmgtEΔmpfA	20	7	0.296
ΔcorAΔcorA2ΔmgtEΔmpfA	20	7.5	0.345
ΔcorAΔcorA2ΔmgtEΔmpfA	20	8	0.406
ΔcorAΔcorA2ΔmgtEΔmpfA	20	8.5	0.446
ΔcorAΔcorA2ΔmgtEΔmpfA	20	9	0.563
ΔcorAΔcorA2ΔmgtEΔmpfA	20	9.5	0.665
ΔcorAΔcorA2ΔmgtEΔmpfA	20	10	0.697
ΔcorAΔcorA2ΔmgtEΔmpfA	40	0.5	0.126
ΔcorAΔcorA2ΔmgtEΔmpfA	40	1	0.145
ΔcorAΔcorA2ΔmgtEΔmpfA	40	1.5	0.161
ΔcorAΔcorA2ΔmgtEΔmpfA	40	2	0.181
ΔcorAΔcorA2ΔmgtEΔmpfA	40	2.5	0.205
ΔcorAΔcorA2ΔmgtEΔmpfA	40	3	0.222
ΔcorAΔcorA2ΔmgtEΔmpfA	40	3.5	0.231
ΔcorAΔcorA2ΔmgtEΔmpfA	40	4	0.249
ΔcorAΔcorA2ΔmgtEΔmpfA	40	4.5	0.269
ΔcorAΔcorA2ΔmgtEΔmpfA	40	5	0.286
ΔcorAΔcorA2ΔmgtEΔmpfA	40	5.5	0.308
ΔcorAΔcorA2ΔmgtEΔmpfA	40	6	0.325
ΔcorAΔcorA2ΔmgtEΔmpfA	40	6.5	0.378
ΔcorAΔcorA2ΔmgtEΔmpfA	40	7	0.412
ΔcorAΔcorA2ΔmgtEΔmpfA	40	7.5	0.428
ΔcorAΔcorA2ΔmgtEΔmpfA	40	8	0.459
ΔcorAΔcorA2ΔmgtEΔmpfA	40	8.5	0.478
ΔcorAΔcorA2ΔmgtEΔmpfA	40	9	0.482
ΔcorAΔcorA2ΔmgtEΔmpfA	40	9.5	0.48
ΔcorAΔcorA2ΔmgtEΔmpfA	40	10	0.637
ΔcorAΔcorA2ΔmgtEΔmpfAΔmpfB	0	0.5	0.122
ΔcorAΔcorA2ΔmgtEΔmpfAΔmpfB	0	1	0.132
ΔcorAΔcorA2ΔmgtEΔmpfAΔmpfB	0	1.5	0.143
ΔcorAΔcorA2ΔmgtEΔmpfAΔmpfB	0	2	0.153
ΔcorAΔcorA2ΔmgtEΔmpfAΔmpfB	0	2.5	0.164
ΔcorAΔcorA2ΔmgtEΔmpfAΔmpfB	0	3	0.175
ΔcorAΔcorA2ΔmgtEΔmpfAΔmpfB	0	3.5	0.186
ΔcorAΔcorA2ΔmgtEΔmpfAΔmpfB	0	4	0.196
ΔcorAΔcorA2ΔmgtEΔmpfAΔmpfB	0	4.5	0.207
ΔcorAΔcorA2ΔmgtEΔmpfAΔmpfB	0	5	0.221
ΔcorAΔcorA2ΔmgtEΔmpfAΔmpfB	0	5.5	0.235
ΔcorAΔcorA2ΔmgtEΔmpfAΔmpfB	0	6	0.25
ΔcorAΔcorA2ΔmgtEΔmpfAΔmpfB	0	6.5	0.262
ΔcorAΔcorA2ΔmgtEΔmpfAΔmpfB	0	7	0.274
ΔcorAΔcorA2ΔmgtEΔmpfAΔmpfB	0	7.5	0.29
ΔcorAΔcorA2ΔmgtEΔmpfAΔmpfB	0	8	0.305
ΔcorAΔcorA2ΔmgtEΔmpfAΔmpfB	0	8.5	0.32
ΔcorAΔcorA2ΔmgtEΔmpfAΔmpfB	0	9	0.335
ΔcorAΔcorA2ΔmgtEΔmpfAΔmpfB	0	9.5	0.353
ΔcorAΔcorA2ΔmgtEΔmpfAΔmpfB	0	10	0.385
ΔcorAΔcorA2ΔmgtEΔmpfAΔmpfB	5	0.5	0.111
ΔcorAΔcorA2ΔmgtEΔmpfAΔmpfB	5	1	0.122
ΔcorAΔcorA2ΔmgtEΔmpfAΔmpfB	5	1.5	0.146
ΔcorAΔcorA2ΔmgtEΔmpfAΔmpfB	5	2	0.167
ΔcorAΔcorA2ΔmgtEΔmpfAΔmpfB	5	2.5	0.217
ΔcorAΔcorA2ΔmgtEΔmpfAΔmpfB	5	3	0.283
ΔcorAΔcorA2ΔmgtEΔmpfAΔmpfB	5	3.5	0.383
ΔcorAΔcorA2ΔmgtEΔmpfAΔmpfB	5	4	0.518
ΔcorAΔcorA2ΔmgtEΔmpfAΔmpfB	5	4.5	0.64
ΔcorAΔcorA2ΔmgtEΔmpfAΔmpfB	5	5	0.735
ΔcorAΔcorA2ΔmgtEΔmpfAΔmpfB	5	5.5	0.811
ΔcorAΔcorA2ΔmgtEΔmpfAΔmpfB	5	6	0.885
ΔcorAΔcorA2ΔmgtEΔmpfAΔmpfB	5	6.5	0.937
ΔcorAΔcorA2ΔmgtEΔmpfAΔmpfB	5	7	0.99
ΔcorAΔcorA2ΔmgtEΔmpfAΔmpfB	5	7.5	1.04
ΔcorAΔcorA2ΔmgtEΔmpfAΔmpfB	5	8	1.082
ΔcorAΔcorA2ΔmgtEΔmpfAΔmpfB	5	8.5	1.119
ΔcorAΔcorA2ΔmgtEΔmpfAΔmpfB	5	9	1.148
ΔcorAΔcorA2ΔmgtEΔmpfAΔmpfB	5	9.5	1.167
ΔcorAΔcorA2ΔmgtEΔmpfAΔmpfB	5	10	1.185
ΔcorAΔcorA2ΔmgtEΔmpfAΔmpfB	10	0.5	0.112
ΔcorAΔcorA2ΔmgtEΔmpfAΔmpfB	10	1	0.121
ΔcorAΔcorA2ΔmgtEΔmpfAΔmpfB	10	1.5	0.157
ΔcorAΔcorA2ΔmgtEΔmpfAΔmpfB	10	2	0.163
ΔcorAΔcorA2ΔmgtEΔmpfAΔmpfB	10	2.5	0.196
ΔcorAΔcorA2ΔmgtEΔmpfAΔmpfB	10	3	0.241
ΔcorAΔcorA2ΔmgtEΔmpfAΔmpfB	10	3.5	0.308
ΔcorAΔcorA2ΔmgtEΔmpfAΔmpfB	10	4	0.39
ΔcorAΔcorA2ΔmgtEΔmpfAΔmpfB	10	4.5	0.524
ΔcorAΔcorA2ΔmgtEΔmpfAΔmpfB	10	5	0.711
ΔcorAΔcorA2ΔmgtEΔmpfAΔmpfB	10	5.5	0.844
ΔcorAΔcorA2ΔmgtEΔmpfAΔmpfB	10	6	0.953
ΔcorAΔcorA2ΔmgtEΔmpfAΔmpfB	10	6.5	1.033
ΔcorAΔcorA2ΔmgtEΔmpfAΔmpfB	10	7	1.099
ΔcorAΔcorA2ΔmgtEΔmpfAΔmpfB	10	7.5	1.158
ΔcorAΔcorA2ΔmgtEΔmpfAΔmpfB	10	8	1.207
ΔcorAΔcorA2ΔmgtEΔmpfAΔmpfB	10	8.5	1.24
ΔcorAΔcorA2ΔmgtEΔmpfAΔmpfB	10	9	1.265
ΔcorAΔcorA2ΔmgtEΔmpfAΔmpfB	10	9.5	1.281
ΔcorAΔcorA2ΔmgtEΔmpfAΔmpfB	10	10	1.289
ΔcorAΔcorA2ΔmgtEΔmpfAΔmpfB	20	0.5	0.116
ΔcorAΔcorA2ΔmgtEΔmpfAΔmpfB	20	1	0.123
ΔcorAΔcorA2ΔmgtEΔmpfAΔmpfB	20	1.5	0.132
ΔcorAΔcorA2ΔmgtEΔmpfAΔmpfB	20	2	0.142
ΔcorAΔcorA2ΔmgtEΔmpfAΔmpfB	20	2.5	0.152
ΔcorAΔcorA2ΔmgtEΔmpfAΔmpfB	20	3	0.161
ΔcorAΔcorA2ΔmgtEΔmpfAΔmpfB	20	3.5	0.17
ΔcorAΔcorA2ΔmgtEΔmpfAΔmpfB	20	4	0.18
ΔcorAΔcorA2ΔmgtEΔmpfAΔmpfB	20	4.5	0.19
ΔcorAΔcorA2ΔmgtEΔmpfAΔmpfB	20	5	0.198
ΔcorAΔcorA2ΔmgtEΔmpfAΔmpfB	20	5.5	0.207
ΔcorAΔcorA2ΔmgtEΔmpfAΔmpfB	20	6	0.216
ΔcorAΔcorA2ΔmgtEΔmpfAΔmpfB	20	6.5	0.227
ΔcorAΔcorA2ΔmgtEΔmpfAΔmpfB	20	7	0.238
ΔcorAΔcorA2ΔmgtEΔmpfAΔmpfB	20	7.5	0.25
ΔcorAΔcorA2ΔmgtEΔmpfAΔmpfB	20	8	0.267
ΔcorAΔcorA2ΔmgtEΔmpfAΔmpfB	20	8.5	0.29
ΔcorAΔcorA2ΔmgtEΔmpfAΔmpfB	20	9	0.318
ΔcorAΔcorA2ΔmgtEΔmpfAΔmpfB	20	9.5	0.354
ΔcorAΔcorA2ΔmgtEΔmpfAΔmpfB	20	10	0.417
ΔcorAΔcorA2ΔmgtEΔmpfAΔmpfB	40	0.5	0.116
ΔcorAΔcorA2ΔmgtEΔmpfAΔmpfB	40	1	0.124
ΔcorAΔcorA2ΔmgtEΔmpfAΔmpfB	40	1.5	0.131
ΔcorAΔcorA2ΔmgtEΔmpfAΔmpfB	40	2	0.14
ΔcorAΔcorA2ΔmgtEΔmpfAΔmpfB	40	2.5	0.148
ΔcorAΔcorA2ΔmgtEΔmpfAΔmpfB	40	3	0.157
ΔcorAΔcorA2ΔmgtEΔmpfAΔmpfB	40	3.5	0.168
ΔcorAΔcorA2ΔmgtEΔmpfAΔmpfB	40	4	0.178
ΔcorAΔcorA2ΔmgtEΔmpfAΔmpfB	40	4.5	0.189
ΔcorAΔcorA2ΔmgtEΔmpfAΔmpfB	40	5	0.2
ΔcorAΔcorA2ΔmgtEΔmpfAΔmpfB	40	5.5	0.222
ΔcorAΔcorA2ΔmgtEΔmpfAΔmpfB	40	6	0.23
ΔcorAΔcorA2ΔmgtEΔmpfAΔmpfB	40	6.5	0.239
ΔcorAΔcorA2ΔmgtEΔmpfAΔmpfB	40	7	0.245
ΔcorAΔcorA2ΔmgtEΔmpfAΔmpfB	40	7.5	0.253
ΔcorAΔcorA2ΔmgtEΔmpfAΔmpfB	40	8	0.264
ΔcorAΔcorA2ΔmgtEΔmpfAΔmpfB	40	8.5	0.278
ΔcorAΔcorA2ΔmgtEΔmpfAΔmpfB	40	9	0.299
ΔcorAΔcorA2ΔmgtEΔmpfAΔmpfB	40	9.5	0.318
ΔcorAΔcorA2ΔmgtEΔmpfAΔmpfB	40	10	0.333

## Sheet: FigS6_ICP_Raw_Data
Strain	Additionnal magnesium in medium in mM	Biological Replicate	Technical replicate	Quantity in ng/mL in sample
				Mg	Mn	Zn
WT	0	A	1	309.3	8.33	16.76
WT	0	A	2	284.2	7.613	15.75
WT	0	A	3	249	6.689	14.37
WT	0	B	1	342.4	8.334	11.97
WT	0	B	2	338.3	8.135	11.39
WT	0	B	3	316.7	7.702	10.65
WT	2.5	A	1	311.8	7.673	10.9
WT	2.5	A	2	307.9	7.583	10.77
WT	2.5	A	3	286	7.077	10.19
WT	2.5	B	1	475.9	10.57	15.1
WT	2.5	B	2	450.8	9.67	13.77
WT	2.5	B	3	396.2	8.562	11.51
WT	10	A	1	304.3	7.723	10.63
WT	10	A	2	279.4	7.093	9.529
WT	10	A	3	241.8	6.085	8.229
WT	10	B	1	418.4	9.523	12.68
WT	10	B	2	358.7	8.161	10.83
WT	10	B	3	292.2	6.8	8.325
WT	40	A	1	397.1	8.484	11.99
WT	40	A	2	368.7	7.867	10.86
WT	40	A	3	326.2	6.881	9.528
WT	40	B	1	295.2	6.131	8.734
WT	40	B	2	285.8	5.867	8.155
WT	40	B	3	264.1	5.653	7.713
ΔmpfA	0	A	1	313.8	7.3	10.02
ΔmpfA	0	A	2	318.3	7.427	9.894
ΔmpfA	0	A	3	319.5	7.55	9.884
ΔmpfA	0	B	1	231.8	5.419	6.971
ΔmpfA	0	B	2	230.9	5.418	6.837
ΔmpfA	0	B	3	231.9	5.465	6.957
ΔmpfA	2.5	A	1	296.8	6.056	8.499
ΔmpfA	2.5	A	2	297.5	5.978	8.575
ΔmpfA	2.5	A	3	291.8	5.977	8.399
ΔmpfA	2.5	B	1	290.1	6.257	8.774
ΔmpfA	2.5	B	2	289.5	6.196	9.008
ΔmpfA	2.5	B	3	296.1	6.324	8.951
ΔmpfA	10	A	1	311.5	4.732	8.041
ΔmpfA	10	A	2	311	4.667	8.16
ΔmpfA	10	A	3	305.7	4.631	8.115
ΔmpfA	10	B	1	300.5	4.561	6.638
ΔmpfA	10	B	2	303.1	4.431	6.776
ΔmpfA	10	B	3	301.9	4.511	6.603
ΔmpfA	40	A	1	N/A	N/A	N/A
ΔmpfA	40	A	2	N/A	N/A	N/A
ΔmpfA	40	A	3	N/A	N/A	N/A
ΔmpfA	40	B	1	N/A	N/A	N/A
ΔmpfA	40	B	2	N/A	N/A	N/A
ΔmpfA	40	B	3	N/A	N/A	N/A
ΔcorA2ΔmgtE	0	A	1	N/A	N/A	N/A
ΔcorA2ΔmgtE	0	A	2	N/A	N/A	N/A
ΔcorA2ΔmgtE	0	A	3	N/A	N/A	N/A
ΔcorA2ΔmgtE	0	B	1	N/A	N/A	N/A
ΔcorA2ΔmgtE	0	B	2	N/A	N/A	N/A
ΔcorA2ΔmgtE	0	B	3	N/A	N/A	N/A
ΔcorA2ΔmgtE	2.5	A	1	230.2	6.938	8.174
ΔcorA2ΔmgtE	2.5	A	2	234.5	7.179	8.28
ΔcorA2ΔmgtE	2.5	A	3	232.4	7.013	8.156
ΔcorA2ΔmgtE	2.5	B	1	250.6	7.447	8.636
ΔcorA2ΔmgtE	2.5	B	2	248.2	7.377	8.604
ΔcorA2ΔmgtE	2.5	B	3	252.5	7.629	8.715
ΔcorA2ΔmgtE	10	A	1	226.4	6.037	8.328
ΔcorA2ΔmgtE	10	A	2	211	5.679	7.165
ΔcorA2ΔmgtE	10	A	3	179.6	4.693	6.103
ΔcorA2ΔmgtE	10	B	1	264.5	6.635	8.882
ΔcorA2ΔmgtE	10	B	2	233.8	5.884	7.52
ΔcorA2ΔmgtE	10	B	3	200.6	5.084	6.116
ΔcorA2ΔmgtE	40	A	1	161.5	4.186	6.64
ΔcorA2ΔmgtE	40	A	2	142.8	3.742	5.814
ΔcorA2ΔmgtE	40	A	3	126.2	3.331	4.892
ΔcorA2ΔmgtE	40	B	1	255	6.008	8.986
ΔcorA2ΔmgtE	40	B	2	222.3	5.503	7.48
ΔcorA2ΔmgtE	40	B	3	174.4	4.233	5.798
CorA2-A186T	0	A	1	284.6	7.196	10.14
CorA2-A186T	0	A	2	242	5.889	7.963
CorA2-A186T	0	A	3	184.5	4.437	6.204
CorA2-A186T	0	B	1	273.5	6.283	9.428
CorA2-A186T	0	B	2	250.2	5.793	8.431
CorA2-A186T	0	B	3	228.4	5.377	7.495
CorA2-A186T	2.5	A	1	244.3	5	9.448
CorA2-A186T	2.5	A	2	234.6	4.797	8.808
CorA2-A186T	2.5	A	3	217.2	4.544	8.055
CorA2-A186T	2.5	B	1	240.9	5.171	9.618
CorA2-A186T	2.5	B	2	215.5	4.667	8.3
CorA2-A186T	2.5	B	3	183.3	3.903	7.009
CorA2-A186T	10	A	1	221.7	4.338	7.473
CorA2-A186T	10	A	2	207.2	4.129	6.799
CorA2-A186T	10	A	3	189.3	3.8	6.268
CorA2-A186T	10	B	1	231.7	4.569	8.251
CorA2-A186T	10	B	2	216.6	4.245	7.582
CorA2-A186T	10	B	3	188	3.649	6.332
CorA2-A186T	40	A	1	246.7	4.564	9.15
CorA2-A186T	40	A	2	228.6	4.24	8.443
CorA2-A186T	40	A	3	204.6	3.826	7.227
CorA2-A186T	40	B	1	200.3	4.084	8.056
CorA2-A186T	40	B	2	186.1	3.697	7.16
CorA2-A186T	40	B	3	169.4	3.352	6.276

## Sheet: FigS6_Calculated concentrations
Strain	Additionnal magnesium in medium in mM	Magnesium		Manganese		Zinc
		Mean	SD	Mean	SD	Mean	SD
WT	0	3.0665e-06	3.52572e-07	7.8005e-08	6.25647e-09	1.34817e-07	2.50442e-08
WT	2.5	3.71433e-06	8.08915e-07	8.5225e-08	1.35679e-08	1.204e-07	1.94794e-08
WT	10	3.158e-06	6.30196e-07	7.56417e-08	1.20103e-08	1.00372e-07	1.69846e-08
WT	40	3.2285e-06	5.14107e-07	6.81383e-08	1.15008e-08	9.49667e-08	1.65164e-08
ΔmpfA	0	2.74367e-06	4.69613e-07	6.42983e-08	1.09387e-08	8.42717e-08	1.65055e-08
ΔmpfA	2.5	2.93633e-06	3.57752e-08	6.13133e-08	1.48391e-09	8.701e-08	2.48983e-09
ΔmpfA	10	3.05617e-06	4.68889e-08	4.58883e-08	1.09662e-09	7.38883e-08	7.87932e-09
ΔmpfA	40	N/A	N/A	N/A	N/A	N/A	N/A
ΔcorA2ΔmgtE	0	N/A	N/A	N/A	N/A	N/A	N/A
ΔcorA2ΔmgtE	2.5	2.414e-06	1.00811e-07	7.26383e-08	2.66828e-09	8.4275e-08	2.51798e-09
ΔcorA2ΔmgtE	10	2.19317e-06	2.93202e-07	5.66867e-08	6.9422e-09	7.35233e-08	1.13529e-08
ΔcorA2ΔmgtE	40	1.80367e-06	4.91231e-07	4.5005e-08	1.03837e-08	6.60167e-08	1.45926e-08
CorA2-A186T	0	2.43867e-06	3.56218e-07	5.82917e-08	9.18876e-09	8.27683e-08	1.40191e-08
CorA2-A186T	2.5	2.22633e-06	2.26885e-07	4.68033e-08	4.4262e-09	8.53967e-08	9.69036e-09
CorA2-A186T	10	2.09083e-06	1.7701e-07	4.12167e-08	3.43236e-09	7.1175e-08	7.83207e-09
CorA2-A186T	40	2.0595e-06	2.80616e-07	3.9605e-08	4.27874e-09	7.71867e-08	1.03173e-08

## Sheet: FigS7_Growth data
Strain	Additionnal magnesium in medium in mM	Time (Hours)	OD600nm	SD
WT	0	0	0.105	0.002
WT	0	1	0.111667	0.00305505
WT	0	2	0.132333	0.00503322
WT	0	3	0.189	0.007
WT	0	4	0.257667	0.0090185
WT	0	5	0.339333	0.0142945
WT	0	6	0.453	0.0170587
WT	0	7	0.540333	0.0120968
WT	0	8	0.583333	0.0115036
WT	0	9	0.62	0.014
WT	0	10	0.649333	0.0151767
WT	0	11	0.675667	0.0161967
WT	0	12	0.697	0.0196723
WT	0	13	0.711	0.0272213
WT	0	14	0.716333	0.0353883
WT	0	15	0.713333	0.046801
WT	2.5	0	0.106667	0.00152753
WT	2.5	1	0.114	0.001
WT	2.5	2	0.137667	0.00351188
WT	2.5	3	0.195667	0.0061101
WT	2.5	4	0.267667	0.0085049
WT	2.5	5	0.356	0.0111355
WT	2.5	6	0.485333	0.00907377
WT	2.5	7	0.561667	0.0152753
WT	2.5	8	0.610333	0.0308923
WT	2.5	9	0.651	0.0433128
WT	2.5	10	0.682333	0.0528141
WT	2.5	11	0.709	0.0597327
WT	2.5	12	0.725667	0.0674117
WT	2.5	13	0.738	0.0747462
WT	2.5	14	0.747667	0.0866853
WT	2.5	15	0.750667	0.0985613
WT	10	0	0.107667	0.00152753
WT	10	1	0.113667	0.0011547
WT	10	2	0.134667	0.0011547
WT	10	3	0.192667	0.00450925
WT	10	4	0.268333	0.00550757
WT	10	5	0.353	0.0121655
WT	10	6	0.488667	0.0228108
WT	10	7	0.601333	0.0248462
WT	10	8	0.664	0.0416173
WT	10	9	0.715667	0.0568008
WT	10	10	0.759333	0.0645006
WT	10	11	0.803333	0.0631057
WT	10	12	0.846333	0.0525198
WT	10	13	0.880667	0.0399291
WT	10	14	0.907667	0.0379781
WT	10	15	0.924333	0.0427122
WT	40	0	0.111333	0.00802081
WT	40	1	0.118	0.00781025
WT	40	2	0.145333	0.0162583
WT	40	3	0.209667	0.0245832
WT	40	4	0.285333	0.017673
WT	40	5	0.353333	0.0136137
WT	40	6	0.446333	0.0115902
WT	40	7	0.555667	0.00802081
WT	40	8	0.616	0.00608276
WT	40	9	0.669667	0.0120968
WT	40	10	0.681	0.0430349
WT	40	11	0.712333	0.0551392
WT	40	12	0.735	0.0317648
WT	40	13	0.800667	0.0311823
WT	40	14	0.862333	0.0179536
WT	40	15	0.889333	0.0826579
ΔmpfA	0	0	0.101333	0.00208167
ΔmpfA	0	1	0.105667	0.00404145
ΔmpfA	0	2	0.125333	0.00873689
ΔmpfA	0	3	0.177667	0.00832666
ΔmpfA	0	4	0.238667	0.0064291
ΔmpfA	0	5	0.31	0.0103923
ΔmpfA	0	6	0.415	0.0132288
ΔmpfA	0	7	0.53	0.0130767
ΔmpfA	0	8	0.585333	0.0155027
ΔmpfA	0	9	0.63	0.0149332
ΔmpfA	0	10	0.662667	0.0136137
ΔmpfA	0	11	0.686333	0.0119304
ΔmpfA	0	12	0.701667	0.0117189
ΔmpfA	0	13	0.713	0.0138564
ΔmpfA	0	14	0.716	0.0156205
ΔmpfA	0	15	0.715667	0.0162583
ΔmpfA	2.5	0	0.104	0.001
ΔmpfA	2.5	1	0.108	0.001
ΔmpfA	2.5	2	0.125	0
ΔmpfA	2.5	3	0.173	0.001
ΔmpfA	2.5	4	0.233	0.00264575
ΔmpfA	2.5	5	0.293	0.00264575
ΔmpfA	2.5	6	0.384333	0.00251661
ΔmpfA	2.5	7	0.516	0.0117898
ΔmpfA	2.5	8	0.614333	0.0255408
ΔmpfA	2.5	9	0.675667	0.0310054
ΔmpfA	2.5	10	0.724	0.0345109
ΔmpfA	2.5	11	0.761	0.0365923
ΔmpfA	2.5	12	0.794	0.0396611
ΔmpfA	2.5	13	0.817	0.0370405
ΔmpfA	2.5	14	0.831333	0.0386954
ΔmpfA	2.5	15	0.839	0.0433013
ΔmpfA	10	0	0.107667	0.00305505
ΔmpfA	10	1	0.112333	0.00152753
ΔmpfA	10	2	0.124333	0.0011547
ΔmpfA	10	3	0.135333	0.00305505
ΔmpfA	10	4	0.145	0.00360555
ΔmpfA	10	5	0.154333	0.00568624
ΔmpfA	10	6	0.166	0.00793725
ΔmpfA	10	7	0.192333	0.0143643
ΔmpfA	10	8	0.240667	0.0205264
ΔmpfA	10	9	0.293333	0.0217332
ΔmpfA	10	10	0.338	0.0216333
ΔmpfA	10	11	0.391	0.0285832
ΔmpfA	10	12	0.473	0.0400375
ΔmpfA	10	13	0.554333	0.0250267
ΔmpfA	10	14	0.598	0.0337194
ΔmpfA	10	15	0.652667	0.0581922
ΔmgtEΔcorA2	2.5	0	0.109	0.008544
ΔmgtEΔcorA2	2.5	1	0.116	0.00984886
ΔmgtEΔcorA2	2.5	2	0.149667	0.0212211
ΔmgtEΔcorA2	2.5	3	0.196667	0.0272274
ΔmgtEΔcorA2	2.5	4	0.249	0.0330454
ΔmgtEΔcorA2	2.5	5	0.308	0.0381182
ΔmgtEΔcorA2	2.5	6	0.368	0.03751
ΔmgtEΔcorA2	2.5	7	0.424	0.0360139
ΔmgtEΔcorA2	2.5	8	0.479667	0.0290918
ΔmgtEΔcorA2	2.5	9	0.518	0.020664
ΔmgtEΔcorA2	2.5	10	0.535333	0.0168028
ΔmgtEΔcorA2	2.5	11	0.553667	0.0172143
ΔmgtEΔcorA2	2.5	12	0.567333	0.0193477
ΔmgtEΔcorA2	2.5	13	0.582	0.0174356
ΔmgtEΔcorA2	2.5	14	0.597333	0.0122202
ΔmgtEΔcorA2	2.5	15	0.612333	0.00321455
ΔmgtEΔcorA2	10	0	0.102333	0.00503322
ΔmgtEΔcorA2	10	1	0.106667	0.0061101
ΔmgtEΔcorA2	10	2	0.136	0.0147986
ΔmgtEΔcorA2	10	3	0.193333	0.016773
ΔmgtEΔcorA2	10	4	0.271	0.0207846
ΔmgtEΔcorA2	10	5	0.376	0.0277308
ΔmgtEΔcorA2	10	6	0.497667	0.0304357
ΔmgtEΔcorA2	10	7	0.579667	0.0149778
ΔmgtEΔcorA2	10	8	0.637333	0.00945163
ΔmgtEΔcorA2	10	9	0.685	0.00866025
ΔmgtEΔcorA2	10	10	0.719667	0.00986577
ΔmgtEΔcorA2	10	11	0.752667	0.00960902
ΔmgtEΔcorA2	10	12	0.778667	0.0110151
ΔmgtEΔcorA2	10	13	0.798333	0.0151438
ΔmgtEΔcorA2	10	14	0.813333	0.0155349
ΔmgtEΔcorA2	10	15	0.824	0.0175784
ΔmgtEΔcorA2	40	0	0.105333	0.00503322
ΔmgtEΔcorA2	40	1	0.115	0.00964365
ΔmgtEΔcorA2	40	2	0.166667	0.0306159
ΔmgtEΔcorA2	40	3	0.238	0.0343948
ΔmgtEΔcorA2	40	4	0.313333	0.0347035
ΔmgtEΔcorA2	40	5	0.411667	0.0478156
ΔmgtEΔcorA2	40	6	0.531667	0.044859
ΔmgtEΔcorA2	40	7	0.577333	0.0320052
ΔmgtEΔcorA2	40	8	0.620333	0.0309246
ΔmgtEΔcorA2	40	9	0.650667	0.0261024
ΔmgtEΔcorA2	40	10	0.679	0.0262107
ΔmgtEΔcorA2	40	11	0.690333	0.0245425
ΔmgtEΔcorA2	40	12	0.668333	0.0061101
ΔmgtEΔcorA2	40	13	0.642	0.0343948
ΔmgtEΔcorA2	40	14	0.666333	0.0473533
ΔmgtEΔcorA2	40	15	0.734	0.0278388
CorA2-A186T	0	0	0.107	0.00360555
CorA2-A186T	0	1	0.115667	0.00351188
CorA2-A186T	0	2	0.146333	0.00750555
CorA2-A186T	0	3	0.201	0.00793725
CorA2-A186T	0	4	0.270667	0.0120968
CorA2-A186T	0	5	0.376	0.0185203
CorA2-A186T	0	6	0.500667	0.0170392
CorA2-A186T	0	7	0.547667	0.0141892
CorA2-A186T	0	8	0.584333	0.0155027
CorA2-A186T	0	9	0.615333	0.0172143
CorA2-A186T	0	10	0.64	0.0199249
CorA2-A186T	0	11	0.662333	0.0222785
CorA2-A186T	0	12	0.679667	0.0228108
CorA2-A186T	0	13	0.691333	0.0258134
CorA2-A186T	0	14	0.693333	0.0298719
CorA2-A186T	0	15	0.692	0.0314802
CorA2-A186T	2.5	0	0.109667	0.00288675
CorA2-A186T	2.5	1	0.116667	0.00305505
CorA2-A186T	2.5	2	0.148667	0.00602771
CorA2-A186T	2.5	3	0.201667	0.0100664
CorA2-A186T	2.5	4	0.274333	0.0145717
CorA2-A186T	2.5	5	0.384333	0.0160728
CorA2-A186T	2.5	6	0.519667	0.0109697
CorA2-A186T	2.5	7	0.58	0.003
CorA2-A186T	2.5	8	0.631333	0.0064291
CorA2-A186T	2.5	9	0.673333	0.00832666
CorA2-A186T	2.5	10	0.704667	0.0151767
CorA2-A186T	2.5	11	0.735667	0.023029
CorA2-A186T	2.5	12	0.761	0.0298161
CorA2-A186T	2.5	13	0.783	0.0360555
CorA2-A186T	2.5	14	0.798667	0.0419682
CorA2-A186T	2.5	15	0.809333	0.0464901
CorA2-A186T	10	0	0.112	0.00264575
CorA2-A186T	10	1	0.122667	0.00378594
CorA2-A186T	10	2	0.162333	0.00493288
CorA2-A186T	10	3	0.225333	0.0051316
CorA2-A186T	10	4	0.308667	0.00503322
CorA2-A186T	10	5	0.426	0.002
CorA2-A186T	10	6	0.565	0.00173205
CorA2-A186T	10	7	0.631333	0.0064291
CorA2-A186T	10	8	0.679	0.00360555
CorA2-A186T	10	9	0.720333	0.00288675
CorA2-A186T	10	10	0.755333	0.00251661
CorA2-A186T	10	11	0.793	0.00173205
CorA2-A186T	10	12	0.825	0.00264575
CorA2-A186T	10	13	0.861333	0.00750555
CorA2-A186T	10	14	0.885667	0.00550757
CorA2-A186T	10	15	0.906333	0.0061101
CorA2-A186T	40	0	0.112667	0.00321455
CorA2-A186T	40	1	0.124	0.004
CorA2-A186T	40	2	0.168667	0.00737111
CorA2-A186T	40	3	0.233667	0.00550757
CorA2-A186T	40	4	0.297667	0.00665833
CorA2-A186T	40	5	0.369667	0.00832666
CorA2-A186T	40	6	0.470333	0.00971253
CorA2-A186T	40	7	0.540667	0.00814453
CorA2-A186T	40	8	0.582333	0.0155349
CorA2-A186T	40	9	0.606	0.0216564
CorA2-A186T	40	10	0.627667	0.0165025
CorA2-A186T	40	11	0.666667	0.0273008
CorA2-A186T	40	12	0.707	0.0285832
CorA2-A186T	40	13	0.755	0.0365923
CorA2-A186T	40	14	0.797333	0.0397031
CorA2-A186T	40	15	0.834	0.0356791

## Sheet: FigS8_Computed_results
Strain	Additionnal magnesium in medium in mM	GFP (AU)	SD
WT	0	214.75	30.4056
WT	2.5	181.25	4.24264
WT	10	279.25	9.89949
WT	40	215.75	95.4594
ΔmpfA	0	209.75	115.258
ΔmpfA	2.5	198.75	2.12132
ΔmpfA	10	167.25	1.41421
ΔmpfA	40	N/A	N/A
ΔmgtEΔcorA2	0	N/A	N/A
ΔmgtEΔcorA2	2.5	348.25	65.0538
ΔmgtEΔcorA2	10	325.25	60.8112
ΔmgtEΔcorA2	40	189.75	26.163
CorA2-A186T	0	289.75	21.9203
CorA2-A186T	2.5	163.75	23.3345
CorA2-A186T	10	302.25	29.6985
CorA2-A186T	40	214.75	122.329

## Sheet: FigS8_pvalues
strain.x	strain.y	pvalue	Star
A186T_0	A186T_0	1
A186T_0	A186T_10	0.682821
A186T_0	A186T_2.5	0.0310657	*
A186T_0	A186T_40	0.54317
A186T_0	dmgtEdcorA2_10	0.556912
A186T_0	dmgtEdcorA2_40	0.0564374
A186T_0	dmpfA_0	0.502741
A186T_0	WT_10	0.622548
A186T_0	WT_40	0.465251
A186T_0	dmgtEdcorA2_2.5	0.411363
A186T_0	dmpfA_2.5	0.104737
A186T_0	WT_0	0.117279
A186T_0	WT_2.5	0.0808477
A186T_0	dmpfA_10	0.0790436
A186T_0	dmpfA_40	0.838069
A186T_0	dmgtEdcorA2_0	0.647097
A186T_10	A186T_0	0.682821
A186T_10	A186T_10	1
A186T_10	A186T_2.5	0.039444	*
A186T_10	A186T_40	0.491302
A186T_10	dmgtEdcorA2_10	0.693223
A186T_10	dmgtEdcorA2_40	0.0581767
A186T_10	dmpfA_0	0.452706
A186T_10	WT_10	0.46185
A186T_10	WT_40	0.410108
A186T_10	dmgtEdcorA2_2.5	0.492162
A186T_10	dmpfA_2.5	0.125911
A186T_10	WT_0	0.100568
A186T_10	WT_2.5	0.103688
A186T_10	dmpfA_10	0.0976045
A186T_10	dmpfA_40	0.690191
A186T_10	dmgtEdcorA2_0	0.688296
A186T_2.5	A186T_0	0.0310657	*
A186T_2.5	A186T_10	0.039444	*
A186T_2.5	A186T_2.5	1
A186T_2.5	A186T_40	0.660438
A186T_2.5	dmgtEdcorA2_10	0.131153
A186T_2.5	dmgtEdcorA2_40	0.405518
A186T_2.5	dmpfA_0	0.672601
A186T_2.5	WT_10	0.0564034
A186T_2.5	WT_40	0.579894
A186T_2.5	dmgtEdcorA2_2.5	0.124407
A186T_2.5	dmpfA_2.5	0.27826
A186T_2.5	WT_0	0.208994
A186T_2.5	WT_2.5	0.477799
A186T_2.5	dmpfA_10	0.866974
A186T_2.5	dmpfA_40	0.212411
A186T_2.5	dmgtEdcorA2_0	0.374914
A186T_40	A186T_0	0.54317
A186T_40	A186T_10	0.491302
A186T_40	A186T_2.5	0.660438
A186T_40	A186T_40	1
A186T_40	dmgtEdcorA2_10	0.405727
A186T_40	dmgtEdcorA2_40	0.82157
A186T_40	dmpfA_0	0.970276
A186T_40	WT_10	0.591793
A186T_40	WT_40	0.993598
A186T_40	dmgtEdcorA2_2.5	0.339806
A186T_40	dmpfA_2.5	0.883563
A186T_40	WT_0	1
A186T_40	WT_2.5	0.764779
A186T_40	dmpfA_10	0.680302
A186T_40	dmpfA_40	0.602958
A186T_40	dmgtEdcorA2_0	0.451861
dmgtEdcorA2_10	A186T_0	0.556912
dmgtEdcorA2_10	A186T_10	0.693223
dmgtEdcorA2_10	A186T_2.5	0.131153
dmgtEdcorA2_10	A186T_40	0.405727
dmgtEdcorA2_10	dmgtEdcorA2_10	1
dmgtEdcorA2_10	dmgtEdcorA2_40	0.15581
dmgtEdcorA2_10	dmpfA_0	0.369268
dmgtEdcorA2_10	WT_10	0.475638
dmgtEdcorA2_10	WT_40	0.324387
dmgtEdcorA2_10	dmgtEdcorA2_2.5	0.750066
dmgtEdcorA2_10	dmpfA_2.5	0.208229
dmgtEdcorA2_10	WT_0	0.192104
dmgtEdcorA2_10	WT_2.5	0.183239
dmgtEdcorA2_10	dmpfA_10	0.168992
dmgtEdcorA2_10	dmpfA_40	0.527453
dmgtEdcorA2_10	dmgtEdcorA2_0	0.773313
dmgtEdcorA2_40	A186T_0	0.0564374
dmgtEdcorA2_40	A186T_10	0.0581767
dmgtEdcorA2_40	A186T_2.5	0.405518
dmgtEdcorA2_40	A186T_40	0.82157
dmgtEdcorA2_40	dmgtEdcorA2_10	0.15581
dmgtEdcorA2_40	dmgtEdcorA2_40	1
dmgtEdcorA2_40	dmpfA_0	0.847576
dmgtEdcorA2_40	WT_10	0.0969829
dmgtEdcorA2_40	WT_40	0.767079
dmgtEdcorA2_40	dmgtEdcorA2_2.5	0.143031
dmgtEdcorA2_40	dmpfA_2.5	0.711735
dmgtEdcorA2_40	WT_0	0.472844
dmgtEdcorA2_40	WT_2.5	0.725908
dmgtEdcorA2_40	dmpfA_10	0.437649
dmgtEdcorA2_40	dmpfA_40	0.275022
dmgtEdcorA2_40	dmgtEdcorA2_0	0.413455
dmpfA_0	A186T_0	0.502741
dmpfA_0	A186T_10	0.452706
dmpfA_0	A186T_2.5	0.672601
dmpfA_0	A186T_40	0.970276
dmpfA_0	dmgtEdcorA2_10	0.369268
dmpfA_0	dmgtEdcorA2_40	0.847576
dmpfA_0	dmpfA_0	1
dmpfA_0	WT_10	0.549968
dmpfA_0	WT_40	0.960098
dmpfA_0	dmgtEdcorA2_2.5	0.307277
dmpfA_0	dmpfA_2.5	0.914595
dmpfA_0	WT_0	0.961362
dmpfA_0	WT_2.5	0.785852
dmpfA_0	dmpfA_10	0.69399
dmpfA_0	dmpfA_40	0.559472
dmpfA_0	dmgtEdcorA2_0	0.439203
WT_10	A186T_0	0.622548
WT_10	A186T_10	0.46185
WT_10	A186T_2.5	0.0564034
WT_10	A186T_40	0.591793
WT_10	dmgtEdcorA2_10	0.475638
WT_10	dmgtEdcorA2_40	0.0969829
WT_10	dmpfA_0	0.549968
WT_10	WT_10	1
WT_10	WT_40	0.518482
WT_10	dmgtEdcorA2_2.5	0.36995
WT_10	dmpfA_2.5	0.046145	*
WT_10	WT_0	0.178466
WT_10	WT_2.5	0.0221233	*
WT_10	dmpfA_10	0.0361605	*
WT_10	dmpfA_40	0.979081
WT_10	dmgtEdcorA2_0	0.615094
WT_40	A186T_0	0.465251
WT_40	A186T_10	0.410108
WT_40	A186T_2.5	0.579894
WT_40	A186T_40	0.993598
WT_40	dmgtEdcorA2_10	0.324387
WT_40	dmgtEdcorA2_40	0.767079
WT_40	dmpfA_0	0.960098
WT_40	WT_10	0.518482
WT_40	WT_40	1
WT_40	dmgtEdcorA2_2.5	0.262307
WT_40	dmpfA_2.5	0.842938
WT_40	WT_0	0.99071
WT_40	WT_2.5	0.699186
WT_40	dmpfA_10	0.603347
WT_40	dmpfA_40	0.535343
WT_40	dmgtEdcorA2_0	0.449964
dmgtEdcorA2_2.5	A186T_0	0.411363
dmgtEdcorA2_2.5	A186T_10	0.492162
dmgtEdcorA2_2.5	A186T_2.5	0.124407
dmgtEdcorA2_2.5	A186T_40	0.339806
dmgtEdcorA2_2.5	dmgtEdcorA2_10	0.750066
dmgtEdcorA2_2.5	dmgtEdcorA2_40	0.143031
dmgtEdcorA2_2.5	dmpfA_0	0.307277
dmgtEdcorA2_2.5	WT_10	0.36995
dmgtEdcorA2_2.5	WT_40	0.262307
dmgtEdcorA2_2.5	dmgtEdcorA2_2.5	1
dmgtEdcorA2_2.5	dmpfA_2.5	0.189702
dmgtEdcorA2_2.5	WT_0	0.168071
dmgtEdcorA2_2.5	WT_2.5	0.169799
dmgtEdcorA2_2.5	dmpfA_10	0.158292
dmgtEdcorA2_2.5	dmpfA_40	0.389679
dmgtEdcorA2_2.5	dmgtEdcorA2_0	0.865935
dmpfA_2.5	A186T_0	0.104737
dmpfA_2.5	A186T_10	0.125911
dmpfA_2.5	A186T_2.5	0.27826
dmpfA_2.5	A186T_40	0.883563
dmpfA_2.5	dmgtEdcorA2_10	0.208229
dmpfA_2.5	dmgtEdcorA2_40	0.711735
dmpfA_2.5	dmpfA_0	0.914595
dmpfA_2.5	WT_10	0.046145	*
dmpfA_2.5	WT_40	0.842938
dmpfA_2.5	dmgtEdcorA2_2.5	0.189702
dmpfA_2.5	dmpfA_2.5	1
dmpfA_2.5	WT_0	0.592477
dmpfA_2.5	WT_2.5	0.0637567
dmpfA_2.5	dmpfA_10	0.0058295	*
dmpfA_2.5	dmpfA_40	0.332411
dmpfA_2.5	dmgtEdcorA2_0	0.431035
WT_0	A186T_0	0.117279
WT_0	A186T_10	0.100568
WT_0	A186T_2.5	0.208994
WT_0	A186T_40	1
WT_0	dmgtEdcorA2_10	0.192104
WT_0	dmgtEdcorA2_40	0.472844
WT_0	dmpfA_0	0.961362
WT_0	WT_10	0.178466
WT_0	WT_40	0.99071
WT_0	dmgtEdcorA2_2.5	0.168071
WT_0	dmpfA_2.5	0.592477
WT_0	WT_0	1
WT_0	WT_2.5	0.359356
WT_0	dmpfA_10	0.269995
WT_0	dmpfA_40	0.377771
WT_0	dmgtEdcorA2_0	0.457343
WT_2.5	A186T_0	0.0808477
WT_2.5	A186T_10	0.103688
WT_2.5	A186T_2.5	0.477799
WT_2.5	A186T_40	0.764779
WT_2.5	dmgtEdcorA2_10	0.183239
WT_2.5	dmgtEdcorA2_40	0.725908
WT_2.5	dmpfA_0	0.785852
WT_2.5	WT_10	0.0221233	*
WT_2.5	WT_40	0.699186
WT_2.5	dmgtEdcorA2_2.5	0.169799
WT_2.5	dmpfA_2.5	0.0637567
WT_2.5	WT_0	0.359356
WT_2.5	WT_2.5	1
WT_2.5	dmpfA_10	0.107122
WT_2.5	dmpfA_40	0.279327
WT_2.5	dmgtEdcorA2_0	0.402605
dmpfA_10	A186T_0	0.0790436
dmpfA_10	A186T_10	0.0976045
dmpfA_10	A186T_2.5	0.866974
dmpfA_10	A186T_40	0.680302
dmpfA_10	dmgtEdcorA2_10	0.168992
dmpfA_10	dmgtEdcorA2_40	0.437649
dmpfA_10	dmpfA_0	0.69399
dmpfA_10	WT_10	0.0361605	*
dmpfA_10	WT_40	0.603347
dmpfA_10	dmgtEdcorA2_2.5	0.158292
dmpfA_10	dmpfA_2.5	0.0058295	*
dmpfA_10	WT_0	0.269995
dmpfA_10	WT_2.5	0.107122
dmpfA_10	dmpfA_10	1
dmpfA_10	dmpfA_40	0.248529
dmpfA_10	dmgtEdcorA2_0	0.382209
dmpfA_40	A186T_0	0.838069
dmpfA_40	A186T_10	0.690191
dmpfA_40	A186T_2.5	0.212411
dmpfA_40	A186T_40	0.602958
dmpfA_40	dmgtEdcorA2_10	0.527453
dmpfA_40	dmgtEdcorA2_40	0.275022
dmpfA_40	dmpfA_0	0.559472
dmpfA_40	WT_10	0.979081
dmpfA_40	WT_40	0.535343
dmpfA_40	dmgtEdcorA2_2.5	0.389679
dmpfA_40	dmpfA_2.5	0.332411
dmpfA_40	WT_0	0.377771
dmpfA_40	WT_2.5	0.279327
dmpfA_40	dmpfA_10	0.248529
dmpfA_40	dmpfA_40	1
dmpfA_40	dmgtEdcorA2_0	0.609234
dmgtEdcorA2_0	A186T_0	0.647097
dmgtEdcorA2_0	A186T_10	0.688296
dmgtEdcorA2_0	A186T_2.5	0.374914
dmgtEdcorA2_0	A186T_40	0.451861
dmgtEdcorA2_0	dmgtEdcorA2_10	0.773313
dmgtEdcorA2_0	dmgtEdcorA2_40	0.413455
dmgtEdcorA2_0	dmpfA_0	0.439203
dmgtEdcorA2_0	WT_10	0.615094
dmgtEdcorA2_0	WT_40	0.449964
dmgtEdcorA2_0	dmgtEdcorA2_2.5	0.865935
dmgtEdcorA2_0	dmpfA_2.5	0.431035
dmgtEdcorA2_0	WT_0	0.457343
dmgtEdcorA2_0	WT_2.5	0.402605
dmgtEdcorA2_0	dmpfA_10	0.382209
dmgtEdcorA2_0	dmpfA_40	0.609234
dmgtEdcorA2_0	dmgtEdcorA2_0	1

## Sheet: FigS10_Panel_A_Cq
Sample	Target	Cq
PR01-MHU-A	SA0657	20.8035
PR01-MHU-A	SA0657	21.0634
PR01-MHU-A	SA0657	20.944
PR01-MHU-A	SA0780	25.6935
PR01-MHU-A	SA0780	25.5565
PR01-MHU-A	SA0780	25.7487
PR01-MHU-A	SA0867	30.3408
PR01-MHU-A	SA0867	30.5309
PR01-MHU-A	SA0867	30.4618
PR01-MHU-A	SA2137	21.5507
PR01-MHU-A	SA2137	21.5284
PR01-MHU-A	SA2137	21.4386
PR01-MHU-A	SA2166	23.8431
PR01-MHU-A	SA2166	23.6102
PR01-MHU-A	SA2166	23.7847
PR01-MHU-B	SA0657	20.5055
PR01-MHU-B	SA0657	20.6554
PR01-MHU-B	SA0657	20.5452
PR01-MHU-B	SA0780	26.7349
PR01-MHU-B	SA0780	26.584
PR01-MHU-B	SA0780	26.605
PR01-MHU-B	SA0867	30.0389
PR01-MHU-B	SA0867	29.9071
PR01-MHU-B	SA0867	29.7233
PR01-MHU-B	SA2137	22.0944
PR01-MHU-B	SA2137	21.6106
PR01-MHU-B	SA2137	21.7957
PR01-MHU-B	SA2166	24.1609
PR01-MHU-B	SA2166	23.9808
PR01-MHU-B	SA2166	24.2839

[truncated: 2 more sheets: FigS10_Panel_B_Cq, FigS10_Panel_B_Calculated FC]
